# Supplementary material for: Diammine(2,2′-bipyridine)­bis(thio­cyan­ato­-κN)cobalt(III) diamminetetra­kis(thio­cyanato­-κN)chromate(III) aceto­nitrile disolvate
Source: Acta Crystallogr Sect E Struct Rep Online. 2011 Jul 6;67(Pt 8):m1021–2. doi: 10.1107/S1600536811024998 (PMC3212116; doi:10.1107/S1600536811024998)
Supplement: Supplementary file 1 [file e-67-m1021-sup1.cif]

##############################################################################
#                                                                            #
# This CIF contains the data in a paper accepted for publication in          #
# Acta Crystallographica Section E. It conforms to the requirements of       #
# Notes for Authors for Acta Crystallographica Section E, and has been       #
# peer reviewed under the auspices of the IUCr Commission on Journals.       #
#                                                                            #
# Full details of the Crystallographic Information File format               #
# are given in the paper "The Crystallographic Information File (CIF):       #
# a New Standard Archive File for Crystallography" by S. R. Hall, F. H.      #
# Allen and I. D. Brown [Acta Cryst. (1991), A47, 655-685].                  #
#                                                                            #
# The current version of the core CIF dictionary is obtainable from          #
# ftp://ftp.iucr.org/pub/cif_core.dic.                                       #
#                                                                            #
# Software is freely available for graphical display of the structure(s)     #
# in this CIF. For information consult the CIF software page                 #
# http://www.iucr.org/resources/cif/software.                                #
#                                                                            #
# This file may be used for bona fide research purposes within the           #
# scientific community so long as proper attribution is given to the journal # 
# article from which it was obtained.                                        #
#                                                                            #
##############################################################################
data_I
_audit_creation_method
;
  Olex2 1.1
  (compiled 2011.01.21 svn.r1625, GUI svn.r3464)
;
_chemical_name_systematic
;
Diammine(2,2'-bipyridine)bis(thiocyanato-\k<i>N</i>)cobalt(III)
diamminetetrakis(thiocyanato-\k<i>N</i>)chromate(III) acetonitrile disolvate
;
_chemical_name_common     ?
_chemical_formula_moiety     'C12 H14 Co N6 S2, C4 H6 Cr N6 S4, 2(C2 H3 N)'
_chemical_formula_sum     'C20 H26 Co Cr N14 S6'
_chemical_formula_iupac
             '[Co (N C S)2 (C10 H8 N2) (N H3)2] [Cr (N C S)4 (N H3)2], 2C2 H3 N'
_chemical_formula_weight     765.90
_chemical_melting_point     ?
_space_group_crystal_system     monoclinic
_space_group_name_H-M_alt     'P 2/c'
_space_group_name_Hall     '-P 2yc'
loop_
    _space_group_symop_id
    _space_group_symop_operation_xyz
    1 'x, y, z'
    2 '-x, y, -z+1/2'
    3 '-x, -y, -z'
    4 'x, -y, z-1/2'
_cell_length_a     13.2923(7)
_cell_length_b     10.7155(3)
_cell_length_c     13.8745(7)
_cell_angle_alpha     90.00
_cell_angle_beta     118.592(6)
_cell_angle_gamma     90.00
_cell_volume     1735.21(13)
_cell_formula_units_Z     2
_cell_measurement_reflns_used     6460
_cell_measurement_theta_min     2.9326
_cell_measurement_theta_max     31.9531
_cell_measurement_temperature     100.15
_exptl_crystal_description     block
_exptl_crystal_colour     brown
_exptl_crystal_size_max     0.318
_exptl_crystal_size_mid     0.0752
_exptl_crystal_size_min     0.0723
_exptl_crystal_density_diffrn     1.466
_exptl_crystal_density_meas     ?
_exptl_crystal_density_method     'not measured'
_exptl_crystal_F_000     782
_exptl_absorpt_coefficient_mu     1.187
_exptl_absorpt_correction_type     multi-scan
_exptl_absorpt_process_details
;
(<i>CrysAlis PRO</i>; Oxford Diffraction, 2010)
;
_exptl_absorpt_correction_T_min     0.91309
_exptl_absorpt_correction_T_max     1.00000
_exptl_special_details
;
<i>CrysAlisPro</i>, Oxford Diffraction (2010),
Empirical absorption correction using spherical harmonics,
 implemented in SCALE3 ABSPACK scaling algorithm.
;
_diffrn_ambient_temperature     100.15
_diffrn_radiation_type     'Mo K\a'
_diffrn_radiation_wavelength     0.7107
_diffrn_radiation_monochromator     graphite
_diffrn_measurement_device_type     'Oxford Diffraction Xcalibur Sapphire3'
_diffrn_measurement_method     '\w scans'
_diffrn_detector_area_resol_mean     16.1827
_diffrn_reflns_number     15857
_diffrn_reflns_av_R_equivalents     0.0370
_diffrn_reflns_theta_min     2.94
_diffrn_reflns_theta_max     32.03
_diffrn_reflns_theta_full     30.00
_diffrn_measured_fraction_theta_max     0.896
_diffrn_measured_fraction_theta_full     0.983
_diffrn_reflns_limit_h_min     -19
_diffrn_reflns_limit_h_max     19
_diffrn_reflns_limit_k_min     -15
_diffrn_reflns_limit_k_max     15
_diffrn_reflns_limit_l_min     -20
_diffrn_reflns_limit_l_max     19
_diffrn_standards_number     ?
_diffrn_standards_interval_count     ?
_diffrn_standards_interval_time     ?
_diffrn_standards_decay_%     ?
_refine_special_details
;
Refinement of <i>F</i>^2^ against ALL reflections. The weighted <i>R</i>-factor
<i>wR</i> and goodness of fit <i>S</i> are based on <i>F</i>^2^, conventional
<i>R</i>-factors <i>R</i> are based on <i>F</i>, with <i>F</i> set to zero for
negative <i>F</i>^2^. The threshold expression of <i>F</i>^2^ >
\s(<i>F</i>^2^) is used only for calculating <i>R</i>-factors(gt) <i>etc</i>.
and is not relevant to the choice of reflections for refinement.
<i>R</i>-factors based on <i>F</i>^2^ are statistically about twice as large
as those based on <i>F</i>, and <i>R</i>- factors based on ALL data will be
even larger.
;
_reflns_number_total     5538
_reflns_number_gt     4555
_reflns_threshold_expression     >2sigma(I)
_refine_ls_structure_factor_coef     Fsqd
_refine_ls_matrix_type     full
_refine_ls_R_factor_all     0.0542
_refine_ls_R_factor_gt     0.0375
_refine_ls_wR_factor_gt     0.0776
_refine_ls_wR_factor_ref     0.0843
_refine_ls_goodness_of_fit_ref     1.015
_refine_ls_restrained_S_all     1.015
_refine_ls_number_reflns     5538
_refine_ls_number_parameters     195
_refine_ls_number_restraints     0
_refine_ls_hydrogen_treatment     constr
_refine_ls_weighting_scheme     calc
_refine_ls_weighting_details
         'calc w=1/[\s^2^(Fo^2^)+(0.0393P)^2^+0.0897P] where P=(Fo^2^+2Fc^2^)/3'
_atom_sites_solution_hydrogens     geom
_atom_sites_solution_primary     direct
_atom_sites_solution_secondary     difmap
_refine_ls_shift/su_max     0.000
_refine_ls_shift/su_mean     0.000
_refine_diff_density_max     0.630
_refine_diff_density_min     -0.452
_refine_ls_extinction_method     none
_refine_ls_extinction_coef     ?
loop_
    _atom_type_symbol
    _atom_type_description
    _atom_type_scat_dispersion_real
    _atom_type_scat_dispersion_imag
    _atom_type_scat_source
    'C' 'C' 0.0033 0.0016
                         'International Tables Vol C Tables 4.2.6.8 and 6.1.1.4'
    'H' 'H' 0.0000 0.0000
                         'International Tables Vol C Tables 4.2.6.8 and 6.1.1.4'
    'Co' 'Co' 0.3494 0.9721
                         'International Tables Vol C Tables 4.2.6.8 and 6.1.1.4'
    'Cr' 'Cr' 0.3209 0.6236
                         'International Tables Vol C Tables 4.2.6.8 and 6.1.1.4'
    'N' 'N' 0.0061 0.0033
                         'International Tables Vol C Tables 4.2.6.8 and 6.1.1.4'
    'S' 'S' 0.1246 0.1234
                         'International Tables Vol C Tables 4.2.6.8 and 6.1.1.4'
_computing_data_collection
;
<i>CrysAlis PRO</i> (Oxford Diffraction 2010)
;
_computing_cell_refinement
;
<i>CrysAlis PRO</i> (Oxford Diffraction 2010)
;
_computing_data_reduction
;
<i>CrysAlis PRO</i> (Oxford Diffraction 2010)
;
_computing_structure_solution     'SHELXS97 (Sheldrick, 2008)'
_computing_structure_refinement     'SHELXL97 (Sheldrick, 2008)'
_computing_molecular_graphics
;
<i>PLATON</i> (Spek, 2009)
;
_computing_publication_material
;
<i>publCIF</i> (Westrip, 2010)
;
loop_
    _atom_site_type_symbol
    _atom_site_label
    _atom_site_fract_x
    _atom_site_fract_y
    _atom_site_fract_z
    _atom_site_U_iso_or_equiv
    _atom_site_adp_type
    _atom_site_calc_flag
    _atom_site_refinement_flags
    _atom_site_occupancy
    _atom_site_symmetry_multiplicity
    _atom_site_disorder_assembly
    _atom_site_disorder_group
    Co Co1 0.5000 0.37302(4) 0.2500 0.01545(9) Uani d S 1 2 . .
    Cr Cr1 1.0000 0.60863(5) 0.7500 0.01985(11) Uani d S 1 2 . .
    S S1 0.63132(7) 0.70219(5) 0.50113(5) 0.02427(13) Uani d . 1 1 . .
    S S2 0.77446(6) 0.93976(6) 0.77738(5) 0.02889(15) Uani d . 1 1 . .
    S S3 0.76313(6) 0.31039(6) 0.79923(5) 0.03010(15) Uani d . 1 1 . .
    N N1 0.55064(19) 0.49821(16) 0.35953(14) 0.0207(4) Uani d . 1 1 . .
    N N2 0.55107(18) 0.23884(15) 0.35489(13) 0.0166(3) Uani d . 1 1 . .
    N N3 0.35074(16) 0.37847(16) 0.24572(19) 0.0200(3) Uani d . 1 1 . .
    H H3A 0.3215 0.4570 0.2283 0.024 Uiso calc R 1 1 . .
    H H3B 0.3592 0.3571 0.3127 0.024 Uiso calc R 1 1 . .
    H H3C 0.3021 0.3239 0.1942 0.024 Uiso calc R 1 1 . .
    N N4 0.89869(17) 0.74301(18) 0.75553(19) 0.0241(4) Uani d . 1 1 . .
    N N5 0.89681(18) 0.47780(18) 0.7556(2) 0.0255(4) Uani d . 1 1 . .
    N N6 0.9113(2) 0.60481(18) 0.58032(15) 0.0256(4) Uani d . 1 1 . .
    H H6A 0.9004 0.5242 0.5568 0.031 Uiso calc R 1 1 . .
    H H6B 0.9523 0.6458 0.5532 0.031 Uiso calc R 1 1 . .
    H H6C 0.8421 0.6428 0.5563 0.031 Uiso calc R 1 1 . .
    N N7 0.1244(3) 0.6759(2) 0.50204(19) 0.0399(6) Uani d . 1 1 . .
    C C1 0.5829(2) 0.58425(18) 0.41771(16) 0.0173(4) Uani d . 1 1 . .
    C C2 0.5294(2) 0.12311(18) 0.31030(15) 0.0184(4) Uani d . 1 1 . .
    C C3 0.5631(2) 0.01704(19) 0.37534(17) 0.0223(4) Uani d . 1 1 . .
    H H3 0.5474 -0.0636 0.3430 0.027 Uiso calc R 1 1 . .
    C C4 0.6201(3) 0.0306(2) 0.48808(18) 0.0239(4) Uani d . 1 1 . .
    H H4 0.6441 -0.0408 0.5343 0.029 Uiso calc R 1 1 . .
    C C5 0.6417(2) 0.1487(2) 0.53293(16) 0.0224(4) Uani d . 1 1 . .
    H H5 0.6813 0.1592 0.6104 0.027 Uiso calc R 1 1 . .
    C C6 0.6057(2) 0.25133(19) 0.46479(16) 0.0200(4) Uani d . 1 1 . .
    H H6 0.6197 0.3325 0.4961 0.024 Uiso calc R 1 1 . .
    C C7 0.84805(19) 0.8257(2) 0.76460(18) 0.0201(4) Uani d . 1 1 . .
    C C8 0.8414(2) 0.4067(2) 0.77314(18) 0.0221(5) Uani d . 1 1 . .
    C C9 0.0976(3) 0.7692(3) 0.4594(2) 0.0387(6) Uani d . 1 1 . .
    C C10 0.0669(4) 0.8930(4) 0.4081(3) 0.0722(13) Uani d . 1 1 . .
    H H10A -0.0165 0.9034 0.3724 0.108 Uiso calc R 1 1 . .
    H H10B 0.0930 0.9007 0.3532 0.108 Uiso calc R 1 1 . .
    H H10C 0.1036 0.9574 0.4644 0.108 Uiso calc R 1 1 . .
loop_
    _atom_site_aniso_label
    _atom_site_aniso_U_11
    _atom_site_aniso_U_22
    _atom_site_aniso_U_33
    _atom_site_aniso_U_12
    _atom_site_aniso_U_13
    _atom_site_aniso_U_23
    Co1 0.0162(3) 0.01328(18) 0.01519(18) 0.000 0.0061(2) 0.000
    Cr1 0.0194(3) 0.0213(3) 0.0185(2) 0.000 0.0089(3) 0.000
    S1 0.0297(4) 0.0188(2) 0.0256(3) -0.0041(3) 0.0143(3) -0.0073(2)
    S2 0.0309(3) 0.0248(3) 0.0281(3) 0.0080(3) 0.0117(3) 0.0012(2)
    S3 0.0362(4) 0.0268(3) 0.0304(3) -0.0103(3) 0.0184(3) -0.0061(2)
    N1 0.0233(11) 0.0172(8) 0.0203(8) -0.0005(9) 0.0093(9) -0.0012(7)
    N2 0.0158(9) 0.0164(7) 0.0151(7) 0.0005(8) 0.0054(8) 0.0011(6)
    N3 0.0195(10) 0.0200(8) 0.0208(9) -0.0005(7) 0.0099(9) -0.0014(9)
    N4 0.0242(11) 0.0261(9) 0.0218(9) 0.0000(8) 0.0108(9) -0.0016(10)
    N5 0.0229(11) 0.0273(10) 0.0266(10) -0.0007(8) 0.0122(10) 0.0013(10)
    N6 0.0259(11) 0.0289(10) 0.0205(9) 0.0005(10) 0.0099(9) -0.0026(7)
    N7 0.0356(15) 0.0469(15) 0.0336(12) -0.0052(14) 0.0136(13) -0.0113(11)
    C1 0.0152(10) 0.0174(9) 0.0186(9) 0.0020(9) 0.0076(10) 0.0033(7)
    C2 0.0211(11) 0.0180(9) 0.0168(9) -0.0004(9) 0.0095(10) -0.0012(7)
    C3 0.0287(13) 0.0149(9) 0.0201(10) -0.0011(11) 0.0091(11) -0.0008(8)
    C4 0.0286(13) 0.0204(10) 0.0191(9) 0.0019(11) 0.0085(11) 0.0053(8)
    C5 0.0241(12) 0.0254(10) 0.0147(9) -0.0002(12) 0.0069(11) 0.0007(8)
    C6 0.0196(11) 0.0186(9) 0.0183(9) -0.0013(11) 0.0064(10) -0.0031(8)
    C7 0.0193(11) 0.0236(10) 0.0139(11) -0.0040(9) 0.0051(9) 0.0020(9)
    C8 0.0221(11) 0.0220(11) 0.0187(13) 0.0028(9) 0.0069(10) -0.0029(8)
    C9 0.0253(15) 0.0644(19) 0.0212(12) -0.0008(16) 0.0069(12) -0.0024(13)
    C10 0.044(2) 0.104(3) 0.062(2) 0.026(2) 0.0195(19) 0.045(2)
_geom_special_details
;
All e.s.d.'s (except the e.s.d. in the dihedral angle between two l.s. planes)
are estimated using the full covariance matrix. The cell e.s.d.'s are taken
into account individually in the estimation of e.s.d.'s in distances, angles
and torsion angles; correlations between e.s.d.'s in cell parameters are only
used when they are defined by crystal symmetry. An approximate (isotropic)
treatment of cell e.s.d.'s is used for estimating e.s.d.'s involving l.s.
planes.
;
loop_
    _geom_bond_atom_site_label_1
    _geom_bond_atom_site_label_2
    _geom_bond_site_symmetry_2
    _geom_bond_distance
    _geom_bond_publ_flag
    Co1 N1 . 1.8929(17) y
    Co1 N1 2_655 1.8929(17) ?
    Co1 N2 2_655 1.9236(16) ?
    Co1 N2 . 1.9236(16) y
    Co1 N3 2_655 1.9572(17) ?
    Co1 N3 . 1.9571(17) y
    Cr1 N4 . 1.9979(19) y
    Cr1 N4 2_756 1.9980(19) ?
    Cr1 N5 2_756 1.9884(19) ?
    Cr1 N5 . 1.988(2) y
    Cr1 N6 . 2.0682(18) y
    Cr1 N6 2_756 2.0682(18) ?
    S1 C1 . 1.624(2) ?
    S2 C7 . 1.627(2) ?
    S3 C8 . 1.624(3) ?
    N1 C1 . 1.164(3) ?
    N2 C2 . 1.354(3) ?
    N2 C6 . 1.346(3) ?
    N3 H3A . 0.9100 ?
    N3 H3B . 0.9100 ?
    N3 H3C . 0.9100 ?
    N4 C7 . 1.155(3) ?
    N5 C8 . 1.164(3) ?
    N6 H6A . 0.9100 ?
    N6 H6B . 0.9100 ?
    N6 H6C . 0.9100 ?
    N7 C9 . 1.130(4) ?
    C2 C2 2_655 1.469(4) ?
    C2 C3 . 1.386(3) ?
    C3 H3 . 0.9500 ?
    C3 C4 . 1.381(3) ?
    C4 H4 . 0.9500 ?
    C4 C5 . 1.378(3) ?
    C5 H5 . 0.9500 ?
    C5 C6 . 1.378(3) ?
    C6 H6 . 0.9500 ?
    C9 C10 . 1.467(5) ?
    C10 H10A . 0.9800 ?
    C10 H10B . 0.9800 ?
    C10 H10C . 0.9800 ?
loop_
    _geom_angle_atom_site_label_1
    _geom_angle_atom_site_label_2
    _geom_angle_atom_site_label_3
    _geom_angle_site_symmetry_1
    _geom_angle_site_symmetry_3
    _geom_angle
    _geom_angle_publ_flag
    N1 Co1 N1 2_655 . 89.74(11) ?
    N1 Co1 N2 2_655 2_655 93.51(7) ?
    N1 Co1 N2 . 2_655 176.59(8) ?
    N1 Co1 N2 2_655 . 176.59(8) ?
    N1 Co1 N2 . . 93.51(7) ?
    N1 Co1 N3 . . 88.23(9) ?
    N1 Co1 N3 2_655 2_655 88.23(9) ?
    N1 Co1 N3 2_655 . 89.34(9) ?
    N1 Co1 N3 . 2_655 89.35(9) ?
    N2 Co1 N2 . 2_655 83.26(10) ?
    N2 Co1 N3 2_655 2_655 91.77(9) ?
    N2 Co1 N3 . 2_655 90.79(9) ?
    N2 Co1 N3 2_655 . 90.79(9) ?
    N2 Co1 N3 . . 91.77(9) ?
    N3 Co1 N3 . 2_655 176.58(10) ?
    N4 Cr1 N4 . 2_756 87.77(11) ?
    N4 Cr1 N6 . 2_756 89.90(9) ?
    N4 Cr1 N6 2_756 2_756 91.73(9) ?
    N4 Cr1 N6 . . 91.73(9) ?
    N4 Cr1 N6 2_756 . 89.90(9) ?
    N5 Cr1 N4 . . 90.94(8) ?
    N5 Cr1 N4 2_756 2_756 90.94(8) ?
    N5 Cr1 N4 2_756 . 178.72(8) ?
    N5 Cr1 N4 . 2_756 178.72(8) ?
    N5 Cr1 N5 2_756 . 90.34(11) ?
    N5 Cr1 N6 2_756 2_756 90.12(9) ?
    N5 Cr1 N6 . 2_756 88.28(10) ?
    N5 Cr1 N6 2_756 . 88.28(10) ?
    N5 Cr1 N6 . . 90.12(10) ?
    N6 Cr1 N6 2_756 . 177.73(11) ?
    C1 N1 Co1 . . 171.81(19) ?
    C2 N2 Co1 . . 114.71(13) ?
    C6 N2 Co1 . . 125.92(14) ?
    C6 N2 C2 . . 119.36(17) ?
    Co1 N3 H3A . . 109.5 ?
    Co1 N3 H3B . . 109.5 ?
    Co1 N3 H3C . . 109.5 ?
    H3A N3 H3B . . 109.5 ?
    H3A N3 H3C . . 109.5 ?
    H3B N3 H3C . . 109.5 ?
    C7 N4 Cr1 . . 174.5(2) ?
    C8 N5 Cr1 . . 170.8(2) ?
    Cr1 N6 H6A . . 109.5 ?
    Cr1 N6 H6B . . 109.5 ?
    Cr1 N6 H6C . . 109.5 ?
    H6A N6 H6B . . 109.5 ?
    H6A N6 H6C . . 109.5 ?
    H6B N6 H6C . . 109.5 ?
    N1 C1 S1 . . 178.3(2) ?
    N2 C2 C2 . 2_655 113.66(10) ?
    N2 C2 C3 . . 121.47(17) ?
    C3 C2 C2 . 2_655 124.86(12) ?
    C2 C3 H3 . . 120.6 ?
    C4 C3 C2 . . 118.82(19) ?
    C4 C3 H3 . . 120.6 ?
    C3 C4 H4 . . 120.3 ?
    C5 C4 C3 . . 119.4(2) ?
    C5 C4 H4 . . 120.3 ?
    C4 C5 H5 . . 120.2 ?
    C4 C5 C6 . . 119.60(18) ?
    C6 C5 H5 . . 120.2 ?
    N2 C6 C5 . . 121.32(18) ?
    N2 C6 H6 . . 119.3 ?
    C5 C6 H6 . . 119.3 ?
    N4 C7 S2 . . 178.6(2) ?
    N5 C8 S3 . . 178.5(2) ?
    N7 C9 C10 . . 177.5(4) ?
    C9 C10 H10A . . 109.5 ?
    C9 C10 H10B . . 109.5 ?
    C9 C10 H10C . . 109.5 ?
    H10A C10 H10B . . 109.5 ?
    H10A C10 H10C . . 109.5 ?
    H10B C10 H10C . . 109.5 ?
loop_
    _geom_torsion_atom_site_label_1
    _geom_torsion_atom_site_label_2
    _geom_torsion_atom_site_label_3
    _geom_torsion_atom_site_label_4
    _geom_torsion_site_symmetry_1
    _geom_torsion_site_symmetry_2
    _geom_torsion_site_symmetry_3
    _geom_torsion_site_symmetry_4
    _geom_torsion
    _geom_torsion_publ_flag
    Co1 N2 C2 C2 . . . 2_655 0.0(4) ?
    Co1 N2 C2 C3 . . . . 178.6(2) ?
    Co1 N2 C6 C5 . . . . -178.1(2) ?
    N1 Co1 N2 C2 . . . . 178.9(2) ?
    N1 Co1 N2 C6 . . . . -1.8(2) ?
    N2 Co1 N2 C2 2_655 . . . 0.00(16) ?
    N2 Co1 N2 C6 2_655 . . . 179.2(3) ?
    N2 C2 C3 C4 . . . . 0.0(5) ?
    N3 Co1 N2 C2 2_655 . . . -91.7(2) ?
    N3 Co1 N2 C2 . . . . 90.6(2) ?
    N3 Co1 N2 C6 2_655 . . . 87.5(2) ?
    N3 Co1 N2 C6 . . . . -90.2(2) ?
    C2 N2 C6 C5 . . . . 1.1(4) ?
    C2 C2 C3 C4 2_655 . . . 178.5(4) ?
    C2 C3 C4 C5 . . . . 0.1(5) ?
    C3 C4 C5 C6 . . . . 0.4(5) ?
    C4 C5 C6 N2 . . . . -1.0(4) ?
    C6 N2 C2 C2 . . . 2_655 -179.3(3) ?
    C6 N2 C2 C3 . . . . -0.6(4) ?
loop_
    _geom_hbond_atom_site_label_D
    _geom_hbond_atom_site_label_H
    _geom_hbond_atom_site_label_A
    _geom_hbond_site_symmetry_A
    _geom_hbond_distance_DH
    _geom_hbond_distance_HA
    _geom_hbond_distance_DA
    _geom_hbond_angle_DHA
    _geom_hbond_publ_flag
    N3 H3A S3 3_666 0.91 2.69 3.591(2) 173 yes
    N3 H3B S1 3_666 0.91 2.60 3.513(2) 176 yes
    N3 H3C N7 4_565 0.91 2.58 3.330(4) 140 yes
    N6 H6A N7 3_666 0.91 2.26 3.172(3) 179 yes
    N6 H6C S1 . 0.91 2.61 3.498(3) 167 yes
    C4 H4 S1 1_545 0.95 2.78 3.523(2) 135 yes
    C5 H5 S3 . 0.95 2.82 3.681(2) 151 yes
    C6 H6 N1 . 0.95 2.43 2.940(3) 113 yes
data_global
_journal_date_recd_electronic     2011-06-15
_journal_date_accepted     2011-06-25
_journal_name_full     'Acta Crystallographica, Section E'
_journal_year     2011
_journal_volume     67
_journal_issue      8
_journal_page_first     m1021
_journal_page_last     m1022
_journal_paper_category     QM
_journal_coeditor_code     FF2017
_publ_contact_author_name     'Valentyna V. Semenaka'
_publ_contact_author_address
;
Department of Inorganic Chemistry,Taras Shevchenko National University of Kyiv,
Volodymyrs'ka St., Kyiv 01601, Ukraine
;
_publ_contact_author_email     'valya.semenaka@gmail.com'
_publ_contact_author_fax     '+380 44 286 24 71'
_publ_contact_author_phone     '+380 44 235 43 71'
_publ_section_title
;
Diammine(2,2'-bipyridine)bis(thiocyanato-\k<i>N</i>)cobalt(III)
diamminetetrakis(thiocyanato-\k<i>N</i>)chromate(III) acetonitrile disolvate
;
loop_
    _publ_author_name
    _publ_author_footnote
    _publ_author_address
    'Semenaka, Valentyna V.' .
;
Department of Inorganic Chemistry, Taras Shevchenko National University of Kyiv,
Volodymyrs'ka St, Kyiv 01601, Ukraine
;
    'Nesterova, Oksana V.' .
;
Department of Inorganic Chemistry, Taras Shevchenko National University of Kyiv,
Volodymyrs'ka St, Kyiv 01601, Ukraine
;
    'Kokozay, Volodymyr N.' .
;
Department of Inorganic Chemistry, Taras Shevchenko National University of Kyiv,
Volodymyrs'ka St, Kyiv 01601, Ukraine
;
    'Zybatyuk, Roman I.' .
;
STC "Institute for Single Crystals" National Academy of Sciences of Ukraine,
60 Lenina Avenue, Kharkiv 61001, Ukraine
;
    'Shishkin, Oleg V.' .
;
STC "Institute for Single Crystals" National Academy of Sciences of Ukraine,
60 Lenina Avenue, Kharkiv 61001, Ukraine
;
