# Supplementary material for: Diammine(2,2′-bipyridine)­bis(thio­cyan­ato­-κN)cobalt(III) diamminetetra­kis(thio­cyanato­-κN)chromate(III) aceto­nitrile disolvate
Source: Acta Crystallogr Sect E Struct Rep Online. 2011 Jul 6;67(Pt 8):m1021–2. doi: 10.1107/S1600536811024998 (PMC3212116; doi:10.1107/S1600536811024998)
Supplement: Supplementary file 2 [file e-67-m1021-Isup2.hkl]

# 
# h,k,l, Fc-squared, Fo-squared, sigma(Fo-squared) and status flag 
# 
data_I
_shelx_title ' koko179 in P2/c' 
_shelx_refln_list_code          4 
_shelx_F_calc_maximum      377.57 
_exptl_crystal_F_000       781.78 
_reflns_d_resolution_high  0.6701 
 
loop_ 
 _symmetry_equiv_pos_as_xyz 
 'x, y, z' 
 '-x, y, -z+1/2' 
 '-x, -y, -z' 
 'x, -y, z-1/2' 
 
_cell_length_a    13.2923 
_cell_length_b    10.7155 
_cell_length_c    13.8745 
_cell_angle_alpha  90.000 
_cell_angle_beta  118.592 
_cell_angle_gamma  90.000 
 
_shelx_F_squared_multiplier     1.000 
 
loop_ 
 _refln_index_h 
 _refln_index_k 
 _refln_index_l 
 _refln_F_squared_calc 
 _refln_F_squared_meas 
 _refln_F_squared_sigma 
 _refln_observed_status 
  15   0 -16      283.95      250.54     46.54 o 
  13   0 -14      248.77      161.05     35.55 o 
  11   0 -12      949.40     1089.35     72.19 o 
   9   0 -10       77.35       58.86     27.20 o 
   7   0  -8      321.24      326.38     68.86 o 
   5   0  -6     2243.88     2394.65     55.64 o 
   3   0  -4      750.74      742.70     15.32 o 
   1   0  -2       24.37       25.07     12.44 o 
   2   0   0     7514.65     7855.70     92.79 o 
   3   0   0     1210.56     1252.61     27.43 o 
   4   0   0     1788.69     2025.27     44.96 o 
   5   0   0      132.61      139.38     17.64 o 
   6   0   0      306.55      391.94     20.63 o 
   7   0   0     2731.94     2841.67     59.53 o 
   8   0   0    10692.84    10807.59    154.60 o 
   9   0   0     1288.99     1293.36     70.72 o 
  10   0   0      785.43      790.48     79.88 o 
  11   0   0       67.95       69.65     32.33 o 
  12   0   0      283.96      372.74     45.83 o 
  13   0   0      418.45      503.19     52.52 o 
  14   0   0      530.33      557.07     57.99 o 
  15   0   0      673.63      741.35     69.83 o 
  16   0   0      364.70      433.09     62.29 o 
   2   1   0     8143.69     8730.44     72.49 o 
   3   1   0      536.53      602.63     24.00 o 
   4   1   0       96.91      155.55      5.85 o 
   5   1   0      887.55      951.11     33.42 o 
   6   1   0     2747.33     2509.89     30.16 o 
   7   1   0      837.83      857.00     18.00 o 
   8   1   0     1022.84      924.74     47.53 o 
   9   1   0      418.20      418.51     31.51 o 
  10   1   0     2129.71     2216.21     57.35 o 
  11   1   0      154.91      148.88     16.85 o 
  12   1   0      721.70      776.83     38.75 o 
  13   1   0      141.04      130.26     23.65 o 
  14   1   0      518.37      463.18     40.47 o 
  15   1   0       11.62       -3.92     29.30 o 
  16   1   0      126.48      149.02     29.41 o 
  17   1   0        0.85      -22.51     31.41 o 
   0   2   0     1166.29     1311.04     24.58 o 
   1   2   0     3049.46     3209.24     49.47 o 
   2   2   0      674.21      664.28     14.17 o 
   3   2   0      322.50      355.62     10.45 o 
   4   2   0     3627.01     3681.16     39.04 o 
   5   2   0      518.83      559.72     10.50 o 
   6   2   0      215.07      189.99      6.95 o 
   7   2   0     1285.40     1318.86     30.60 o 
   8   2   0      876.97      816.32     32.11 o 
   9   2   0      614.21      638.95     18.00 o 
  10   2   0      406.48      389.90     27.96 o 
  11   2   0      148.07      146.25     17.88 o 
  12   2   0      767.91      647.95     42.29 o 
  13   2   0        8.51       -0.55     13.80 o 
  14   2   0       49.85       15.89     16.39 o 
  15   2   0       23.79       40.25     19.88 o 
  16   2   0       38.81       19.22     20.10 o 
   0   3   0    21257.86    21280.71    428.75 o 
   1   3   0     1017.71     1067.95     21.18 o 
   2   3   0      775.37      900.53     23.94 o 
   3   3   0     2488.43     2649.51     43.04 o 
   4   3   0     1420.67     1383.39     22.30 o 
   5   3   0     1081.74     1070.99     21.02 o 
   6   3   0      100.89       81.59      5.74 o 
   7   3   0     1688.15     1655.58     28.93 o 
   8   3   0     4906.47     5009.53     57.76 o 
   9   3   0      295.10      274.95     15.40 o 
  10   3   0      657.95      676.67     31.82 o 
  11   3   0      310.22      303.03     22.96 o 
  12   3   0      102.50       90.93     17.03 o 
  13   3   0       44.79       39.59     14.12 o 
  14   3   0      475.54      498.46     32.93 o 
  15   3   0      187.67      152.42     41.06 o 
  16   3   0      355.62      254.34     51.59 o 
   0   4   0     1668.79     1603.62     53.42 o 
   1   4   0      353.56      344.30      8.89 o 
   2   4   0     1764.98     1611.81     24.52 o 
   3   4   0     1429.94     1412.26     26.78 o 
   4   4   0     6786.75     6872.05     63.60 o 
   5   4   0      220.40      231.78     12.62 o 
   6   4   0    10008.00    10304.37     93.16 o 
   7   4   0      299.06      309.99      9.79 o 
   8   4   0     1374.59     1406.51     30.26 o 
   9   4   0      720.97      710.97     22.61 o 
  10   4   0      416.33      422.41     27.36 o 
  11   4   0      434.92      401.13     23.45 o 
  12   4   0     2139.82     2252.80     61.15 o 
  13   4   0      309.72      342.27     36.34 o 
  14   4   0     1146.14     1128.18     61.03 o 
  15   4   0       27.45       -2.67     29.01 o 
   0   5   0       64.48       36.72     13.89 o 
   1   5   0      170.96      182.90      7.45 o 
   2   5   0     6712.35     6287.19     61.57 o 
   3   5   0      181.25      194.59     10.34 o 
   4   5   0      929.70      838.93     15.86 o 
   5   5   0       65.81       72.97      7.24 o 
   6   5   0     4232.16     4217.47     56.86 o 
   7   5   0     1864.98     1856.88     33.57 o 
   8   5   0       64.27       73.32     11.12 o 
   9   5   0      176.69      163.29     12.71 o 
  10   5   0      920.85      964.48     27.57 o 
  11   5   0       31.56       46.30     17.06 o 
  12   5   0     2382.71     2472.59     71.23 o 
  13   5   0      165.05      136.40     26.17 o 
  14   5   0      494.65      500.13     42.76 o 
  15   5   0       78.29       54.93     36.40 o 
   0   6   0      181.17      211.31     13.33 o 
   1   6   0     1114.46     1102.80     19.18 o 
   2   6   0      584.39      581.99     18.50 o 
   3   6   0      526.19      542.35     17.34 o 
   4   6   0      367.72      345.53     14.88 o 
   5   6   0      201.14      192.22      8.31 o 
   6   6   0      273.69      276.49     11.69 o 
   7   6   0       29.05       41.15      9.82 o 
   8   6   0      152.54      128.46     14.06 o 
   9   6   0      641.44      619.93     33.32 o 
  10   6   0      543.99      550.73     26.26 o 
  11   6   0       76.59       65.13     18.16 o 
  12   6   0      470.62      530.32     35.27 o 
  13   6   0       85.60       37.39     38.47 o 
  14   6   0       81.42      107.86     39.88 o 
   0   7   0       99.88      144.08     13.02 o 
   1   7   0       36.73       31.33      5.23 o 
   2   7   0      278.21      276.10     16.27 o 
   3   7   0     1483.84     1450.58     29.22 o 
   4   7   0     3329.99     3134.18     46.91 o 
   5   7   0     1255.55     1208.46     29.37 o 
   6   7   0       38.17       33.87      9.90 o 
   7   7   0       97.88       82.96     11.44 o 
   8   7   0      159.87      146.67     14.23 o 
   9   7   0       88.24       92.79     14.75 o 
  10   7   0      220.94      212.95     17.42 o 
  11   7   0      308.04      297.41     23.70 o 
  12   7   0      424.48      412.56     29.27 o 
  13   7   0       46.98       45.77     20.29 o 
  14   7   0       13.97      -18.20     22.75 o 
   0   8   0      433.16      429.39     21.78 o 
   1   8   0     1488.24     1487.26     32.30 o 
   2   8   0    12788.80    12412.66    125.32 o 
   3   8   0      102.04      103.06     11.87 o 
   4   8   0       83.04       91.97     11.59 o 
   5   8   0     1344.21     1340.02     31.95 o 
   6   8   0     1811.84     1823.32     39.36 o 
   7   8   0      158.80      155.59     14.37 o 
   8   8   0       42.84       41.38     10.60 o 
   9   8   0      503.92      500.91     23.96 o 
  10   8   0      782.12      777.84     40.23 o 
  11   8   0      336.34      298.40     29.08 o 
  12   8   0      301.31      267.99     28.27 o 
  13   8   0      198.11      198.69     28.21 o 
  14   8   0       89.81      125.99     54.17 o 
   0   9   0     5257.52     5199.61    107.66 o 
   1   9   0     2545.29     2568.31     61.08 o 
   2   9   0      100.92       86.96     10.88 o 
   3   9   0       26.42       13.78      8.61 o 
   4   9   0      400.69      406.16     20.60 o 
   5   9   0      271.52      274.53     17.83 o 
   6   9   0      480.69      483.11     23.74 o 
   7   9   0      330.72      305.52     20.51 o 
   8   9   0     1336.40     1321.49     69.43 o 
   9   9   0      535.38      552.50     37.78 o 
  10   9   0      199.25      156.39     22.56 o 
  11   9   0       10.50       16.39     16.95 o 
  12   9   0      466.56      493.16     44.90 o 
  13   9   0       60.01       30.82     20.57 o 
   0  10   0     1036.93     1017.12     47.82 o 
   1  10   0       17.73       11.04     19.88 o 
   2  10   0      223.91      215.91     29.30 o 
   3  10   0      270.70      311.58     23.48 o 
   4  10   0       23.76       30.10     10.35 o 
   5  10   0      403.17      419.09     22.59 o 
   6  10   0       86.01       81.25     13.12 o 
   7  10   0       46.49       52.04     13.68 o 
   8  10   0      123.83      137.50     16.22 o 
   9  10   0      206.72      169.21     19.31 o 
  10  10   0      251.17      223.43     21.97 o 
  11  10   0      182.28      162.23     25.20 o 
  12  10   0       69.48       62.86     20.02 o 
   0  11   0     1309.20     1291.07     56.05 o 
   1  11   0       60.10       61.11     13.08 o 
   2  11   0      444.27      479.84     25.69 o 
   3  11   0      102.62       97.73     16.89 o 
   4  11   0        5.51      -11.31     14.12 o 
   5  11   0      424.46      424.04     29.86 o 
   6  11   0      605.32      601.13     35.11 o 
   7  11   0       17.13       42.80     16.90 o 
   8  11   0       26.99       17.23     13.48 o 
   9  11   0      553.59      539.88     33.66 o 
  10  11   0      144.69      129.51     19.52 o 
  11  11   0      104.63       70.52     24.14 o 
  12  11   0      103.14       96.49     38.79 o 
   0  12   0      503.35      425.29     52.64 o 
   1  12   0      348.69      381.70     24.08 o 
   2  12   0      117.73      136.27     24.10 o 
   3  12   0       81.56       54.84     15.06 o 
   4  12   0      263.77      231.84     23.25 o 
   5  12   0      107.42      125.22     21.18 o 
   6  12   0      630.09      656.06     37.77 o 
   7  12   0      964.57      977.41     47.76 o 
   8  12   0     1081.63     1174.71     53.02 o 
   9  12   0      216.41      265.78     29.21 o 
  10  12   0      168.22      171.00     26.75 o 
   0  13   0     1477.29     1494.94     65.49 o 
   1  13   0       13.64        6.61     15.63 o 
   2  13   0        7.69       19.78     13.87 o 
   3  13   0      261.42      296.02     24.28 o 
   4  13   0      199.40      200.13     20.75 o 
   5  13   0      426.68      504.36     30.64 o 
   6  13   0      125.79      120.15     22.42 o 
   7  13   0      263.21      269.22     37.42 o 
   8  13   0      613.75      584.32     40.52 o 
   9  13   0       53.79       25.07     23.41 o 
   0  14   0      144.27      154.37     38.99 o 
   1  14   0      256.77      268.96     26.83 o 
   2  14   0       36.54       39.23     16.45 o 
   3  14   0      232.58      198.89     22.60 o 
   4  14   0        0.62       -3.54     15.26 o 
   5  14   0        4.02       -6.23     15.05 o 
   6  14   0       49.88       36.15     22.64 o 
   7  14   0      117.75      141.69     25.51 o 
   4  15   0       66.54       85.35     34.36 o 
   5  15   0       28.20      -13.25     30.55 o 
 -17   1   1       22.51      -10.56     27.98 o 
 -16   1   1      251.66      253.97     49.21 o 
 -15   1   1       22.78       15.24     19.32 o 
 -14   1   1      509.99      468.23     41.13 o 
 -13   1   1      210.11      185.85     21.08 o 
 -12   1   1      377.06      410.22     26.36 o 
 -11   1   1       57.88       55.88     10.88 o 
 -10   1   1      380.45      349.42     18.11 o 
  -9   1   1      190.06      182.37     13.79 o 
  -8   1   1     2073.51     2050.81     42.72 o 
  -7   1   1       99.61      103.07      6.67 o 
  -6   1   1    11325.16    11119.88     81.25 o 
  -5   1   1     1410.38     1542.66     22.77 o 
  -4   1   1      362.69      357.21     14.01 o 
  -3   1   1     2737.47     3056.82     37.29 o 
  -2   1   1     5621.23     5884.83     73.29 o 
   1   1   1      603.47      657.58     10.75 o 
   2   1   1    20164.45    21348.92    146.15 o 
  -3   0   2     8292.66     9940.69    158.19 o 
  -5   0   4     1241.47     1394.54     80.86 o 
  -7   0   6      885.56      881.71    117.67 o 
  -9   0   8      197.59      172.95     19.11 o 
 -11   0  10      333.78      349.76     27.42 o 
 -13   0  12        5.38      -18.11     23.81 o 
 -15   0  14        4.11       -2.96     23.39 o 
 -17   0  16       14.36       33.34     33.98 o 
   3   1   1      177.61      163.43      6.35 o 
   4   1   1      483.64      453.09     14.24 o 
   5   1   1      127.09      140.45      7.26 o 
   6   1   1      319.37      290.57     10.40 o 
   7   1   1       85.49       87.97      7.65 o 
   8   1   1     1048.33     1051.06     24.74 o 
   9   1   1       47.54       50.33      9.78 o 
  10   1   1      932.41      911.24     34.70 o 
  11   1   1      121.67      122.72     16.92 o 
  12   1   1      911.39      911.06    109.42 o 
  13   1   1       10.57        3.70     16.93 o 
  14   1   1       81.88       37.62     36.68 o 
  15   1   1       54.36       39.03     22.86 o 
  16   1   1      137.98      102.57     26.82 o 
 -17   2   1        2.02        4.38     27.06 o 
 -16   2   1      358.28      389.82     80.03 o 
 -15   2   1      114.38      103.41     23.63 o 
 -14   2   1     1837.01     1995.07     89.49 o 
 -13   2   1      550.37      512.30     32.01 o 
 -12   2   1      842.58      883.75     37.67 o 
 -11   2   1      145.88      126.87     17.40 o 
 -10   2   1      905.19      935.64     27.57 o 
  -9   2   1      681.76      647.83     23.10 o 
  -8   2   1      750.82      734.96     15.15 o 
  -7   2   1      847.68      836.81     16.92 o 
  -6   2   1    15685.81    15633.26    120.18 o 
  -5   2   1      901.90      939.58     29.12 o 
  -4   2   1      453.39      424.94     14.94 o 
  -3   2   1    11464.73    11731.12    164.30 o 
  -2   2   1    11791.40    11908.96    139.06 o 
  -1   2   1     3429.45     3459.14     38.05 o 
   0   2   1      242.78      202.93      5.90 o 
   1   2   1     3829.20     3869.18     41.80 o 
   2   2   1    32536.01    34315.43    208.81 o 
   3   2   1      532.76      513.19      9.84 o 
   4   2   1       24.14       22.35      4.14 o 
   5   2   1     2172.23     2218.51     26.41 o 
   6   2   1     1996.79     1860.72     32.59 o 
   7   2   1       35.36       21.02      5.95 o 
   8   2   1     3073.07     3190.45     40.83 o 
   9   2   1      376.40      383.91     16.82 o 
  10   2   1     3388.55     3448.23     70.46 o 
  11   2   1      409.71      398.30     25.89 o 
  12   2   1      642.32      662.05     33.59 o 
  13   2   1      257.99      219.22     27.91 o 
  14   2   1      361.68      369.42     37.04 o 
  15   2   1       75.04       27.96     20.11 o 
 -16   3   1      195.74      143.15     40.35 o 
 -15   3   1       35.36       18.23     18.71 o 
 -14   3   1      305.62      299.10     26.86 o 
 -13   3   1      596.50      549.40     32.06 o 
 -12   3   1      812.15      848.67     37.47 o 
 -11   3   1      353.85      329.51     24.34 o 
 -10   3   1      865.88      813.73     30.67 o 
  -9   3   1      452.97      455.99     15.17 o 
  -8   3   1     4864.40     4760.81     46.71 o 
  -7   3   1     1789.19     1871.57     29.79 o 
  -6   3   1        3.68       13.08      6.74 o 
  -5   3   1     1456.93     1471.78     27.69 o 
  -4   3   1    13209.54    13630.91    119.69 o 
  -3   3   1     1790.92     1816.84     32.25 o 
  -2   3   1      644.37      638.15     38.18 o 
  -1   3   1      979.78     1063.71     17.64 o 
   0   3   1     7833.27     7899.60     91.84 o 
   1   3   1      960.28     1086.47     26.60 o 
   2   3   1      900.34      968.75     17.99 o 
   3   3   1     3194.26     3394.90     38.75 o 
   4   3   1    13276.82    13155.00    105.04 o 
   5   3   1      970.49      888.54     30.78 o 
   6   3   1     4224.30     4059.39     40.83 o 
   7   3   1     1180.00     1186.79     20.55 o 
   8   3   1     2432.67     2339.92     39.83 o 
   9   3   1     1745.40     1720.95     35.24 o 
  10   3   1       83.18       86.00     11.37 o 
  11   3   1      218.31      224.89     19.20 o 
  12   3   1      320.91      334.62     25.52 o 
  13   3   1       44.07       17.97     19.76 o 
  14   3   1      810.48      814.16     51.69 o 
  15   3   1      126.46      133.82     42.89 o 
 -16   4   1      236.70      245.01     51.32 o 
 -15   4   1       76.95       51.21     24.22 o 
 -14   4   1      215.45      184.64     28.90 o 
 -13   4   1      198.77      188.33     21.85 o 
 -12   4   1      144.16      112.29     26.45 o 
 -11   4   1       65.49       60.60     17.98 o 
 -10   4   1      874.97      873.63     25.86 o 
  -9   4   1     1226.83     1171.82     28.63 o 
  -8   4   1      585.42      591.09     17.63 o 
  -7   4   1     1139.09     1221.17     26.09 o 
  -6   4   1      302.53      312.67     15.02 o 
  -5   4   1      522.01      527.50     18.26 o 
  -4   4   1      117.28       99.29      9.19 o 
  -3   4   1     2602.35     2750.66     38.45 o 
  -2   4   1     3869.95     3829.51     44.70 o 
  -1   4   1      314.33      318.19     11.93 o 
   0   4   1        0.17        9.35      3.51 o 
   1   4   1     1109.94     1121.42     25.06 o 
   2   4   1      999.82     1111.82     20.93 o 
   3   4   1      835.02      893.60     15.33 o 
   4   4   1      493.72      501.06     12.91 o 
   5   4   1      219.34      230.22     10.95 o 
   6   4   1     3306.33     3239.39     49.55 o 
   7   4   1      387.83      388.19     16.10 o 
   8   4   1      408.57      420.37     17.66 o 
   9   4   1      560.82      575.73     21.12 o 
  10   4   1      460.03      471.50     19.97 o 
  11   4   1       61.25       41.50     14.61 o 
  12   4   1      336.23      387.63     33.78 o 
  13   4   1       19.68        3.11     26.16 o 
  14   4   1      506.76      407.89     56.63 o 
  15   4   1      112.57      110.76     38.08 o 
 -16   5   1       96.04      102.18     40.65 o 
 -15   5   1       82.71      110.65     31.96 o 
 -14   5   1      498.02      455.10     41.67 o 
 -13   5   1      111.90       88.38     42.11 o 
 -12   5   1      217.10      210.29     34.76 o 
 -11   5   1       32.31       11.83     17.60 o 
 -10   5   1      601.83      614.82     22.50 o 
  -9   5   1     1366.38     1369.94     38.56 o 
  -8   5   1      214.97      219.17     13.07 o 
  -7   5   1      684.47      653.49     19.75 o 
  -6   5   1     5378.26     5501.61     60.26 o 
  -5   5   1      926.06     1010.16     26.03 o 
  -4   5   1      434.34      453.60     15.21 o 
  -3   5   1      141.04      155.79      9.49 o 
  -2   5   1     4306.37     4108.83     49.59 o 
  -1   5   1      161.18      176.80      7.92 o 
   0   5   1        3.61        7.67      3.79 o 
   1   5   1      456.23      456.83     17.10 o 
   2   5   1     4723.15     4594.77     65.27 o 
   3   5   1      764.95      705.94     18.95 o 
   4   5   1       56.64       65.42      8.38 o 
   5   5   1     3748.25     3839.88     43.24 o 
   6   5   1     3785.53     3816.15     52.22 o 
   7   5   1      178.48      188.13     13.57 o 
   8   5   1      236.57      252.50     14.22 o 
   9   5   1      449.72      418.22     18.50 o 
  10   5   1      521.71      518.87     26.03 o 
  11   5   1       98.74       72.03     16.36 o 
  12   5   1      321.35      334.70     37.16 o 
  13   5   1      234.89      302.03     62.65 o 
  14   5   1       28.60       36.26     31.17 o 
 -15   6   1      100.63       97.95     27.03 o 
 -14   6   1      201.12      180.61     30.56 o 
 -13   6   1      116.22      138.74     28.44 o 
 -12   6   1      765.36      836.13     43.23 o 
 -11   6   1      401.50      409.17     29.74 o 
 -10   6   1      790.45      767.87     29.79 o 
  -9   6   1      297.47      316.59     23.33 o 
  -8   6   1     2667.28     2641.91     51.51 o 
  -7   6   1      270.20      253.21     13.12 o 
  -6   6   1      218.45      222.69     10.79 o 
  -5   6   1      652.33      606.91     15.25 o 
  -4   6   1     6753.07     6578.61     69.58 o 
  -3   6   1      380.27      368.93     14.10 o 
  -2   6   1     2577.69     2554.80     38.68 o 
  -1   6   1     1111.91     1097.64     19.45 o 
   0   6   1    15875.17    15231.16    117.65 o 
   1   6   1      665.47      627.31     21.48 o 
   2   6   1      809.44      850.49     26.40 o 
   3   6   1       20.85       14.62      7.82 o 
   4   6   1     2282.10     2000.34     35.79 o 
   5   6   1      289.74      296.26     15.14 o 
   6   6   1     1855.22     1809.38     36.77 o 
   7   6   1     1734.73     1667.00     36.56 o 
   8   6   1     2199.11     2183.11     51.71 o 
   9   6   1      820.85      747.83     27.26 o 
  10   6   1      104.84      113.84     15.31 o 
  11   6   1      178.40      151.40     26.22 o 
  12   6   1      538.42      456.55     43.72 o 
  13   6   1       53.34       24.65     20.58 o 
  14   6   1     1396.89     1409.02     77.54 o 
 -14   7   1      186.71      132.07     30.12 o 
 -13   7   1       45.48       66.79     20.94 o 
 -12   7   1      327.59      344.67     29.97 o 
 -11   7   1      110.68       84.49     16.43 o 
 -10   7   1     1580.68     1501.18     56.66 o 
  -9   7   1      123.94      126.44     14.15 o 
  -8   7   1     2042.78     2030.89     42.18 o 
  -7   7   1     1281.55     1289.09     32.42 o 
  -6   7   1       98.78      142.40     17.52 o 
  -5   7   1      956.21      961.51     25.70 o 
  -4   7   1     2031.20     1982.38     35.58 o 
  -3   7   1      207.48      230.27     12.58 o 
  -2   7   1     4490.30     4515.36     57.92 o 
  -1   7   1       38.50       38.62      5.85 o 
   0   7   1     5125.46     5143.39     53.81 o 
   1   7   1     1327.17     1311.59     34.37 o 
   2   7   1     1006.87     1005.26     30.58 o 
   3   7   1      919.40      830.66     25.53 o 
   4   7   1     1218.95     1221.58     31.98 o 
   5   7   1      110.40      122.55     12.73 o 
   6   7   1     1107.42     1071.34     33.18 o 
   7   7   1      102.59       75.77     12.52 o 
   8   7   1      957.91      959.03     33.41 o 
   9   7   1      521.22      516.85     34.23 o 
  10   7   1      487.38      501.73     27.56 o 
  11   7   1      267.53      229.05     26.47 o 
  12   7   1      222.97      247.62     28.91 o 
  13   7   1       66.41       60.47     19.92 o 
  14   7   1      332.58      418.46     73.57 o 
 -14   8   1       39.93       24.73     21.79 o 
 -13   8   1        5.36       -7.66     15.97 o 
 -12   8   1       28.95        9.59     15.42 o 
 -11   8   1      154.16      133.28     18.96 o 
 -10   8   1       82.11       83.87     13.38 o 
  -9   8   1      446.57      497.15     23.54 o 
  -8   8   1      181.06      182.49     14.92 o 
  -7   8   1      981.68      977.95     29.88 o 
  -6   8   1       13.09       13.49      9.38 o 
  -5   8   1      243.55      223.01     14.68 o 
  -4   8   1       15.14       18.25      8.47 o 
  -3   8   1      840.86      827.17     22.62 o 
  -2   8   1      319.56      333.42     15.79 o 
  -1   8   1     1565.66     1495.51     25.99 o 
   0   8   1      378.56      389.62     13.24 o 
   1   8   1      281.93      313.67     18.56 o 
   2   8   1      201.14      211.49     22.55 o 
   3   8   1      828.01      806.01     26.72 o 
   4   8   1        6.57       32.48     11.71 o 
   5   8   1      146.82      176.72     15.51 o 
   6   8   1        0.85       -0.96     10.01 o 
   7   8   1      284.97      287.59     20.95 o 
   8   8   1      206.13      209.97     17.96 o 
   9   8   1      437.81      415.04     30.32 o 
  10   8   1      225.11      226.74     20.48 o 
  11   8   1      123.83      121.33     21.59 o 
  12   8   1       86.61       67.00     19.02 o 
  13   8   1       31.15       -4.30     18.53 o 
 -13   9   1        3.30       -4.77     25.99 o 
 -12   9   1       26.84       42.89     18.44 o 
 -11   9   1      121.96      113.84     18.30 o 
 -10   9   1      474.35      502.96     37.92 o 
  -9   9   1      182.49      208.47     20.01 o 
  -8   9   1      167.96      155.69     15.53 o 
  -7   9   1       16.45       18.96     14.95 o 
  -6   9   1      348.93      346.26     18.12 o 
  -5   9   1      337.01      340.04     17.55 o 
  -4   9   1     1357.86     1369.76     31.90 o 
  -3   9   1     2030.43     1935.30     40.44 o 
  -2   9   1     3210.63     3200.25     57.50 o 
  -1   9   1     2864.21     2801.89     60.62 o 
   0   9   1     2658.05     2645.87     47.16 o 
   1   9   1      232.59      235.09     17.98 o 
   2   9   1     1036.13     1037.49     31.11 o 
   3   9   1       50.52       49.83     10.29 o 
   4   9   1       99.24       91.29     12.07 o 
   5   9   1      151.96      143.94     16.16 o 
   6   9   1     1082.47     1043.86     35.04 o 
   7   9   1      574.02      542.51     27.21 o 
   8   9   1       16.11       17.83     11.56 o 
   9   9   1       36.29       23.09     15.29 o 
  10   9   1       68.08       46.72     18.32 o 
  11   9   1      167.99      137.34     23.56 o 
  12   9   1      124.78      136.33     25.90 o 
 -13  10   1       28.13      -18.92     31.77 o 
 -12  10   1      745.04      718.07     44.42 o 
 -11  10   1      163.35      143.90     23.45 o 
 -10  10   1       51.42       69.69     15.83 o 
  -9  10   1       21.96       10.50     12.55 o 
  -8  10   1      841.00      868.49     34.35 o 
  -7  10   1      735.73      738.65     30.74 o 
  -6  10   1      212.52      207.48     17.79 o 
  -5  10   1       80.24       80.04     14.95 o 
  -4  10   1     1117.66     1120.31     41.63 o 
  -3  10   1       78.50       53.97     15.45 o 
  -2  10   1       51.51       47.14     12.17 o 
  -1  10   1       16.47       14.12     27.66 o 
   0  10   1     2779.31     2711.26     62.99 o 
   1  10   1      116.99      162.21     23.45 o 
   2  10   1        7.61        3.84      9.63 o 
   3  10   1      880.61      866.37     31.02 o 
   4  10   1     1027.43     1053.24     42.07 o 
   5  10   1       30.00       30.07     12.20 o 
   6  10   1      538.63      533.11     35.14 o 
   7  10   1      246.28      255.37     20.38 o 
   8  10   1     1067.83     1068.84     42.39 o 
   9  10   1       72.71       57.90     14.42 o 
  10  10   1      286.53      236.87     30.01 o 
  11  10   1      539.14      522.79     44.16 o 
  12  10   1      446.55      408.50     60.29 o 
 -12  11   1      128.73      109.08     34.13 o 
 -11  11   1      305.79      243.72     29.44 o 
 -10  11   1        6.15       23.74     13.84 o 
  -9  11   1       17.91        0.71     12.93 o 
  -8  11   1       14.62       20.84     15.38 o 
  -7  11   1      340.43      369.60     28.99 o 
  -6  11   1     3269.73     3329.80     80.58 o 
  -5  11   1      308.83      305.92     25.21 o 
  -4  11   1      168.17      182.86     17.80 o 
  -3  11   1      360.56      367.45     22.61 o 
  -2  11   1     1055.20     1082.97     36.27 o 
  -1  11   1       58.05       41.00     11.96 o 
   0  11   1        3.97       24.40     20.92 o 
   1  11   1      815.01      805.00     59.65 o 
   2  11   1     3505.95     3556.82     79.91 o 
   3  11   1      448.69      456.62     30.03 o 
   4  11   1       34.28       14.28     17.98 o 
   5  11   1       63.06       77.50     14.14 o 
   6  11   1      264.18      231.40     24.30 o 
   7  11   1      669.47      608.49     31.01 o 
   8  11   1      182.81      163.36     19.78 o 
   9  11   1      348.70      325.22     25.40 o 
  10  11   1      412.61      402.54     34.69 o 
  11  11   1       97.47       43.57     28.14 o 
 -10  12   1      135.74      148.76     25.23 o 
  -9  12   1      286.14      284.19     32.18 o 
  -8  12   1      138.22      136.80     22.51 o 
  -7  12   1       95.81       88.70     16.34 o 
  -6  12   1      171.90      200.69     25.23 o 
  -5  12   1      151.88      224.58     20.95 o 
  -4  12   1      226.81      215.31     20.26 o 
  -3  12   1      265.08      267.43     21.04 o 
  -2  12   1        0.98        4.23     12.15 o 
  -1  12   1      341.19      360.81     23.14 o 
   0  12   1        1.02      -16.47     16.47 o 
   1  12   1       38.22       42.54     22.80 o 
   2  12   1      215.39      220.31     22.94 o 
   3  12   1       55.04       60.22     16.69 o 
   4  12   1      289.93      306.52     27.34 o 
   5  12   1      629.37      655.06     38.41 o 
   6  12   1       98.08      103.75     20.67 o 
   7  12   1      391.85      413.25     33.08 o 
   8  12   1      115.23      149.96     26.35 o 
   9  12   1       66.86       61.13     19.08 o 
  -9  13   1      114.70       87.61     29.92 o 
  -8  13   1      347.66      333.34     28.01 o 
  -7  13   1      516.99      584.72     32.78 o 
  -6  13   1       78.39       43.12     18.95 o 
  -5  13   1      175.09      206.97     21.88 o 
  -4  13   1      172.03      172.24     19.90 o 
  -3  13   1       56.23       35.98     16.19 o 
  -2  13   1      704.13      687.06     32.84 o 
  -1  13   1       15.29       13.84     14.75 o 
   0  13   1      334.97      337.37     41.00 o 
   1  13   1      258.62      239.57     23.33 o 
   2  13   1       35.79       49.83     14.24 o 
   3  13   1      690.98      782.51     40.26 o 
   4  13   1      566.72      524.84     35.60 o 
   5  13   1      193.07      189.73     28.90 o 
   6  13   1       25.12       35.01     17.40 o 
   7  13   1      199.79      159.92     23.74 o 
   8  13   1       84.13       60.60     19.05 o 
  -8  14   1        6.03      -24.46     26.25 o 
  -7  14   1       23.15       30.04     16.39 o 
  -6  14   1     1053.91     1050.42     44.42 o 
  -5  14   1      286.87      297.02     25.33 o 
  -4  14   1       17.28       11.39     14.27 o 
  -3  14   1      168.13      196.96     38.33 o 
  -2  14   1      537.51      511.56     46.08 o 
  -1  14   1      236.79      257.11     35.06 o 
   0  14   1       59.18       37.07     16.93 o 
   1  14   1      313.26      292.21     27.99 o 
   2  14   1      939.55      928.56     54.89 o 
   3  14   1        6.89        0.76     16.10 o 
   4  14   1       79.30       60.64     17.28 o 
   5  14   1       43.87       59.91     18.03 o 
   6  14   1       74.81       73.23     23.97 o 
   2  15   1       98.87      103.21     38.36 o 
   3  15   1        3.02      -21.92     21.92 o 
   4  15   1        9.49       22.17     24.34 o 
 -17   0   2       93.34      113.61     40.44 o 
 -16   0   2        4.71       65.53     31.40 o 
 -15   0   2       17.77       12.64     24.40 o 
 -14   0   2      225.10      167.88     35.15 o 
 -13   0   2      230.58      214.47     25.45 o 
 -12   0   2     4237.61     4583.84    127.47 o 
 -11   0   2      584.88      592.46     42.03 o 
 -10   0   2       56.51       79.63     18.61 o 
  -9   0   2      672.87      686.27     94.20 o 
  -8   0   2     1644.83     1540.41     39.42 o 
  -7   0   2      131.19      121.05     21.13 o 
  -6   0   2     7527.76     7950.38    147.11 o 
  -5   0   2     5678.04     5731.41    112.39 o 
  -4   0   2   142561.09   146114.95   2086.19 o 
  -3   0   2     9335.72     9767.00    173.67 o 
  -2   0   2     7396.59     8117.27    134.02 o 
   0   0   2    19690.65    20757.33    220.74 o 
   1   0   2     7515.05     8245.04     80.24 o 
   2   0   2     9304.94     9903.36    142.46 o 
   3   0   2     7390.27     7566.52     82.63 o 
   4   0   2     7654.08     6986.34    115.27 o 
   5   0   2      895.39      816.11     32.19 o 
   6   0   2     1617.99     1595.52     46.56 o 
   7   0   2        5.89        9.03     11.73 o 
   8   0   2      562.41      518.54     45.97 o 
   9   0   2     1916.46     1669.87     85.45 o 
  10   0   2     1465.96     1423.37     80.67 o 
  11   0   2      895.56      694.90     63.31 o 
  12   0   2     1655.29     1597.03     96.58 o 
  13   0   2       22.39       20.78     26.06 o 
  14   0   2      601.68      549.48     62.84 o 
  15   0   2      119.17      104.93     34.99 o 
 -17   1   2        7.79       20.65     22.72 o 
 -16   1   2      259.58      204.79     31.45 o 
 -15   1   2        9.53       18.41     27.23 o 
 -14   1   2      652.26      677.19     36.30 o 
 -13   1   2      181.02      167.61     21.16 o 
 -12   1   2      588.72      647.38     45.15 o 
 -11   1   2      590.74      572.75     24.15 o 
 -10   1   2     1193.78     1176.15     32.00 o 
  -9   1   2      251.93      252.15     13.76 o 
  -8   1   2      663.07      671.98     21.11 o 
  -7   1   2      610.02      609.32     16.39 o 
  -6   1   2     5966.03     5903.56     57.18 o 
  -5   1   2      581.58      674.31     13.38 o 
  -4   1   2       12.27       10.49      3.77 o 
  -3   1   2     2591.95     2918.23     34.29 o 
  -2   1   2     8234.57     8911.20     82.92 o 
  -1   1   2      545.05      619.53     20.63 o 
   0   1   2     5723.74     5728.23     91.61 o 
   1   1   2      383.36      401.24     10.24 o 
   2   1   2     3566.77     3508.76     45.80 o 
   3   1   2     1631.96     1715.20     26.92 o 
   4   1   2      172.32      173.97      9.02 o 
   5   1   2      569.07      543.25     15.45 o 
   6   1   2     4263.54     4139.24     49.75 o 
   7   1   2      124.51      103.03      9.69 o 
   8   1   2     1232.56     1251.87     36.87 o 
   9   1   2       85.69       76.58     12.67 o 
  10   1   2     1594.27     1680.32     60.99 o 
  11   1   2      106.88       89.85     17.99 o 
  12   1   2      440.30      377.96     33.01 o 
  13   1   2       65.96       30.55     16.93 o 
  14   1   2      234.37      194.40     47.55 o 
  15   1   2       40.74       17.36     18.98 o 
  16   1   2      125.87      127.94     41.82 o 
 -17   2   2        9.55       13.15     20.14 o 
 -16   2   2      359.60      396.95     81.13 o 
 -15   2   2       38.42       20.43     28.40 o 
 -14   2   2      240.14      237.74     26.33 o 
 -13   2   2       72.35       47.53     19.13 o 
 -12   2   2      417.04      372.90     31.82 o 
 -11   2   2      280.54      279.16     21.99 o 
 -10   2   2       93.59       98.76      9.79 o 
  -9   2   2      152.16      148.88      9.84 o 
  -8   2   2     1300.09     1276.91     27.12 o 
  -7   2   2     1576.12     1599.11     27.22 o 
  -6   2   2      296.13      291.21     10.98 o 
  -5   2   2     1976.80     2100.17     49.98 o 
  -4   2   2      520.42      590.96     16.96 o 
  -3   2   2    10181.47    10493.00    420.04 o 
  -2   2   2      650.49      622.11     14.81 o 
  -1   2   2     3405.36     3573.06     32.37 o 
   0   2   2     5244.60     5292.49     65.66 o 
   1   2   2     1514.05     1517.54     19.70 o 
   2   2   2      423.88      426.57     15.91 o 
   3   2   2     1223.31     1231.08     32.55 o 
   4   2   2     1679.52     1744.07     26.76 o 
   5   2   2      613.11      590.26     16.55 o 
   6   2   2      553.16      588.32     17.71 o 
   7   2   2      581.99      608.50     18.92 o 
   8   2   2     1869.19     1823.70     35.26 o 
   9   2   2       79.95       68.90      9.60 o 
  10   2   2      105.01       80.24     20.23 o 
  11   2   2       92.00       93.09     19.66 o 
  12   2   2       54.38       36.90     16.97 o 
  13   2   2       24.73       32.60     17.70 o 
  14   2   2      125.72      122.92     40.49 o 
  15   2   2       27.15       12.86     21.37 o 
 -16   3   2      100.17      111.78     37.43 o 
 -15   3   2      112.49       82.33     27.48 o 
 -14   3   2      717.53      745.87     39.23 o 
 -13   3   2       54.22       50.03     14.40 o 
 -12   3   2     1671.06     1715.46     64.61 o 
 -11   3   2      406.93      400.45     25.62 o 
 -10   3   2       15.73       26.94      7.18 o 
  -9   3   2      194.98      197.33     11.11 o 
  -8   3   2      426.78      432.91     19.26 o 
  -7   3   2       65.01       56.12      7.13 o 
  -6   3   2      115.55      107.61     10.56 o 
  -5   3   2      360.57      372.00     16.43 o 
  -4   3   2    17996.50    18538.11    176.89 o 
  -3   3   2     1674.79     1788.58    101.29 o 
  -2   3   2      727.83      893.07     20.13 o 
  -1   3   2     1073.27     1160.67     15.32 o 
   0   3   2      276.94      222.45      7.86 o 
   1   3   2     3451.37     3688.18     35.46 o 
   2   3   2       85.70      104.94      5.97 o 
   3   3   2      962.48      902.26     14.97 o 
   4   3   2    13077.97    12964.60    112.36 o 
   5   3   2      434.70      399.79     11.20 o 
   6   3   2     1725.35     1751.16     31.02 o 
   7   3   2     1627.89     1600.96     31.46 o 
   8   3   2      103.39       81.34     10.06 o 
   9   3   2      143.08      137.99     13.56 o 
  10   3   2      566.60      561.01     34.56 o 
  11   3   2      540.25      586.08     35.11 o 
  12   3   2      619.89      581.29     41.07 o 
  13   3   2       23.65       16.89     22.83 o 
  14   3   2      466.04      331.69     55.61 o 
  15   3   2       44.33       61.44     33.41 o 
 -16   4   2      725.72      601.84     50.06 o 
 -15   4   2      138.34       84.37     25.76 o 
 -14   4   2     1095.70     1170.07     61.06 o 
 -13   4   2       75.26       81.05     20.69 o 
 -12   4   2     1162.97     1242.41     44.55 o 
 -11   4   2      119.42      104.08     15.57 o 
 -10   4   2      965.41     1019.45     26.94 o 
  -9   4   2     1032.97     1008.04     24.90 o 
  -8   4   2     2494.58     2426.76     37.39 o 
  -7   4   2     1291.64     1272.04     35.92 o 
  -6   4   2     6317.16     6250.50     73.07 o 
  -5   4   2     1822.12     1889.04     47.19 o 
  -4   4   2     1366.18     1389.44     37.47 o 
  -3   4   2     2775.06     2891.32     66.44 o 
  -2   4   2     1759.09     1614.72     24.72 o 
  -1   4   2     1126.41     1151.22     19.07 o 
   0   4   2     7572.21     7281.04     63.85 o 
   1   4   2     4083.46     4256.37     47.70 o 
   2   4   2     5391.62     5417.88     71.88 o 
   3   4   2      349.02      416.41     11.20 o 
   4   4   2     3745.25     3825.01     45.08 o 
   5   4   2       50.92       57.96      8.74 o 
   6   4   2     5697.24     5582.79     68.77 o 
   7   4   2      923.35      894.05     30.16 o 
   8   4   2     3501.85     3429.36     57.16 o 
   9   4   2      504.51      471.69     21.68 o 
  10   4   2      659.19      638.42     27.09 o 
  11   4   2       24.99       22.06     12.03 o 
  12   4   2      137.70      209.09     73.26 o 
  13   4   2      174.56      154.87     37.56 o 
  14   4   2       24.68       14.13     28.55 o 
 -16   5   2      670.58      635.80     51.68 o 
 -15   5   2       25.50       -3.40     20.37 o 
 -14   5   2     1242.43     1316.93     64.85 o 
 -13   5   2       17.70       24.07     18.99 o 
 -12   5   2       76.62       39.66     20.67 o 
 -11   5   2      553.10      601.87     26.80 o 
 -10   5   2      245.85      236.64     15.15 o 
  -9   5   2      419.85      398.24     14.82 o 
  -8   5   2      539.51      528.21     22.02 o 
  -7   5   2      106.86       98.76     11.93 o 
  -6   5   2     9919.51     9813.54    103.84 o 
  -5   5   2      878.27      891.54     24.37 o 
  -4   5   2      439.23      416.18     16.62 o 
  -3   5   2      158.67      161.12     12.02 o 
  -2   5   2     6647.73     6411.95     59.53 o 
  -1   5   2      408.02      417.88     12.75 o 
   0   5   2     2479.72     2278.00     30.29 o 
   1   5   2      951.47      928.76     20.82 o 
   2   5   2     1878.50     1638.91     36.62 o 
   3   5   2     3291.21     3277.43     49.51 o 
   4   5   2      235.55      247.80     10.68 o 
   5   5   2      100.45       92.41     11.18 o 
   6   5   2     5686.96     5406.76     70.77 o 
   7   5   2      422.39      441.70     18.09 o 
   8   5   2     3722.92     3605.48     59.34 o 
   9   5   2      822.72      823.08     37.42 o 
  10   5   2      167.21      155.81     18.76 o 
  11   5   2      139.52      144.72     47.48 o 
  12   5   2      234.91      217.48     33.49 o 
  13   5   2       89.54      144.52     82.97 o 
  14   5   2      258.30      236.35     39.05 o 
 -16   6   2      199.98      146.21     44.94 o 
 -15   6   2       13.16      -24.92     24.92 o 
 -14   6   2      209.66      206.30     32.24 o 
 -13   6   2      322.96      323.39     39.92 o 
 -12   6   2      104.60      124.00     20.93 o 
 -11   6   2       32.40       12.99     16.69 o 
 -10   6   2       66.35       60.48     12.62 o 
  -9   6   2      297.19      286.72     19.01 o 
  -8   6   2      237.59      263.15     14.48 o 
  -7   6   2       53.59       66.86     11.36 o 
  -6   6   2      244.46      250.68     15.71 o 
  -5   6   2     1183.02     1173.44     26.48 o 
  -4   6   2       86.93       89.33      9.33 o 
  -3   6   2      373.56      359.39     14.89 o 
  -2   6   2      567.94      580.88     13.84 o 
  -1   6   2      640.28      588.23     13.46 o 
   0   6   2      695.61      619.10     21.61 o 
   1   6   2      176.43      141.90     14.67 o 
   2   6   2      282.48      322.67     18.29 o 
   3   6   2      178.30      175.39     12.81 o 
   4   6   2       97.47       99.61     11.19 o 
   5   6   2     1698.78     1599.21     43.34 o 
   6   6   2      664.67      628.48     27.31 o 
   7   6   2      183.15      194.01     21.52 o 
   8   6   2     1073.50     1119.34     44.47 o 
   9   6   2      184.73      179.21     17.13 o 
  10   6   2       97.97      109.74     18.44 o 
  11   6   2      150.05      120.15     20.85 o 
  12   6   2       58.62        6.82     16.74 o 
  13   6   2      331.58      314.62     32.75 o 
  14   6   2       27.27       -7.17     31.80 o 
 -16   7   2      160.56      117.30     45.22 o 
 -15   7   2      108.96      128.09     30.39 o 
 -14   7   2      139.97      101.24     25.47 o 
 -13   7   2      181.04      198.84     25.25 o 
 -12   7   2       44.67       19.24     20.66 o 
 -11   7   2       91.73       83.08     18.59 o 
 -10   7   2       57.28       29.92     11.54 o 
  -9   7   2       96.97      108.86     13.90 o 
  -8   7   2     2638.38     2639.39     53.02 o 
  -7   7   2     1836.06     1862.84     37.90 o 
  -6   7   2      189.22      164.56     13.62 o 
  -5   7   2      669.64      687.76     21.86 o 
  -4   7   2        1.41       20.71      8.03 o 
  -3   7   2      204.06      235.57     12.34 o 
  -2   7   2      266.79      273.53     10.82 o 
  -1   7   2     1492.69     1427.46     22.27 o 
   0   7   2     4974.04     4729.69     49.91 o 
   1   7   2     1558.59     1470.32     38.09 o 
   2   7   2       53.61       31.42     16.11 o 
   3   7   2      248.00      228.73     15.30 o 
   4   7   2       27.09       10.42      9.65 o 
   5   7   2      693.58      667.16     26.03 o 
   6   7   2      124.65      123.15     14.51 o 
   7   7   2      829.94      841.45     31.04 o 
   8   7   2     1386.56     1345.91     49.42 o 
   9   7   2      364.62      352.64     23.52 o 
  10   7   2       19.52       33.46     12.36 o 
  11   7   2       21.43       14.14     15.10 o 
  12   7   2      109.50       83.00     27.51 o 
  13   7   2      128.18      114.88     24.34 o 
 -15   8   2       17.78       41.06     34.20 o 
 -14   8   2      205.57      220.82     29.04 o 
 -13   8   2      378.25      396.18     30.08 o 
 -12   8   2       20.29        5.34     15.66 o 
 -11   8   2      324.13      276.33     22.75 o 
 -10   8   2     1335.08     1395.62     38.65 o 
  -9   8   2      191.55      189.10     15.75 o 
  -8   8   2      634.14      669.60     25.17 o 
  -7   8   2      487.84      500.20     21.09 o 
  -6   8   2     7094.08     7187.22     83.41 o 
  -5   8   2     1097.58     1102.04     28.22 o 
  -4   8   2       11.26       24.40      8.71 o 
  -3   8   2      791.15      778.04     21.64 o 
  -2   8   2    12719.69    12241.80     96.57 o 
  -1   8   2      279.22      281.90     11.23 o 
   0   8   2     1020.89     1028.50     27.75 o 
   1   8   2     1350.41     1295.40     39.30 o 
   2   8   2     3511.74     3522.24     67.75 o 
   3   8   2      973.20      915.70     28.84 o 
   4   8   2      736.76      681.70     26.23 o 
   5   8   2      831.56      789.04     31.88 o 
   6   8   2      907.39      884.91     32.05 o 
   7   8   2      234.88      208.70     17.62 o 
   8   8   2     1049.67     1056.13     44.77 o 
   9   8   2      166.38      171.27     18.43 o 
  10   8   2      241.74      240.80     22.27 o 
  11   8   2      417.84      355.99     32.31 o 
  12   8   2      171.54      196.39     26.82 o 
  13   8   2      450.12      557.19     79.45 o 
 -14   9   2      227.55      211.67     48.96 o 
 -13   9   2      314.38      315.12     34.60 o 
 -12   9   2      767.99      727.27     44.91 o 
 -11   9   2      138.15      158.78     24.26 o 
 -10   9   2      137.23      149.62     19.36 o 
  -9   9   2      238.45      202.47     16.42 o 
  -8   9   2      636.27      672.07     26.15 o 
  -7   9   2        0.63        0.52     10.54 o 
  -6   9   2      371.70      373.51     18.43 o 
  -5   9   2     2210.97     2220.14     42.51 o 
  -4   9   2     1569.55     1519.74     30.74 o 
  -3   9   2     1827.52     1821.70     32.32 o 
  -2   9   2       99.50      124.29     14.57 o 
  -1   9   2      261.73      268.79     13.71 o 
   0   9   2     2560.36     2665.60     48.45 o 
   1   9   2      431.24      475.20     24.59 o 
   2   9   2      169.34      179.02     16.66 o 
   3   9   2      367.92      377.87     20.74 o 
   4   9   2     1178.66     1092.85     41.72 o 
   5   9   2      708.66      685.16     31.69 o 
   6   9   2      657.49      652.98     29.08 o 
   7   9   2        0.70       12.91     12.42 o 
   8   9   2      740.41      733.96     39.55 o 
   9   9   2      140.17      148.91     22.42 o 
  10   9   2      270.43      258.96     23.99 o 
  11   9   2      145.95      139.00     25.34 o 
  12   9   2      395.77      334.07     41.87 o 
 -13  10   2       78.61      123.75     23.49 o 
 -12  10   2      129.01      105.86     20.14 o 
 -11  10   2       28.93       19.32     16.65 o 
 -10  10   2       12.01        0.67     11.19 o 
  -9  10   2      336.39      351.37     21.92 o 
  -8  10   2       51.20       61.69     14.01 o 
  -7  10   2      437.38      426.95     21.17 o 
  -6  10   2      457.78      459.19     19.71 o 
  -5  10   2       40.83       33.76     11.39 o 
  -4  10   2      891.81      870.67     31.51 o 
  -3  10   2       82.15       95.70     16.20 o 
  -2  10   2      231.75      226.19     19.19 o 
  -1  10   2      124.95      128.14     15.17 o 
   0  10   2       22.26       56.40     18.47 o 
   1  10   2      906.28      879.78     34.62 o 
   2  10   2        5.09       -9.13      9.86 o 
   3  10   2       17.60       30.68     10.50 o 
   4  10   2       75.09       52.79     15.35 o 
   5  10   2      200.43      216.16     23.06 o 
   6  10   2      479.19      466.71     25.77 o 
   7  10   2      493.20      481.33     29.83 o 
   8  10   2      125.69      110.92     16.93 o 
   9  10   2      444.12      406.78     33.05 o 
  10  10   2      182.55      170.61     25.43 o 
  11  10   2       11.31       19.77     18.43 o 
 -13  11   2      348.40      325.77     57.23 o 
 -12  11   2       22.47      -25.08     25.81 o 
 -11  11   2       13.20       12.34     21.81 o 
 -10  11   2      213.70      212.33     20.72 o 
  -9  11   2      168.38      159.64     19.09 o 
  -8  11   2       76.91       61.10     14.17 o 
  -7  11   2      233.40      254.39     21.25 o 
  -6  11   2      228.05      222.67     19.14 o 
  -5  11   2      257.14      263.53     20.37 o 
  -4  11   2     1628.37     1594.17     45.00 o 
  -3  11   2      324.80      328.11     21.37 o 
  -2  11   2      442.88      481.24     24.58 o 
  -1  11   2      732.04      745.14     32.75 o 
   0  11   2       28.87       33.98     16.53 o 
   1  11   2      654.02      622.08     41.26 o 
   2  11   2      908.84      811.51     38.04 o 
   3  11   2       68.67       63.58     13.36 o 
  15   0 -18       10.70       -3.31     28.26 o 
  13   0 -16       72.40       34.75     28.54 o 
  11   0 -14       17.03       50.01     27.35 o 
   9   0 -12      316.69      299.03     40.18 o 
   7   0 -10     1014.28     1015.08     42.01 o 
   5   0  -8       22.12       19.90     10.76 o 
   3   0  -6     1214.81     1167.31     26.30 o 
   1   0  -4     3791.58     3812.92     42.85 o 
  -1   0  -2     6673.42     7447.51     91.38 o 
  -3   0   0     1074.88     1395.99     42.33 o 
  -5   0   2     5042.32     5374.09    318.30 o 
   4  11   2       29.71       18.98     11.37 o 
   5  11   2     1437.62     1406.36     44.93 o 
   6  11   2      357.84      350.07     24.70 o 
   7  11   2      260.23      252.07     27.65 o 
   8  11   2      237.30      193.15     30.58 o 
   9  11   2      242.18      208.42     26.26 o 
  10  11   2       11.16        3.31     18.43 o 
  11  11   2        1.54       30.62     31.62 o 
 -11  12   2      400.25      443.19     47.44 o 
 -10  12   2      373.16      412.63     33.80 o 
  -9  12   2       67.32       39.58     19.03 o 
  -8  12   2      214.78      222.64     21.90 o 
  -7  12   2       54.69       61.96     15.30 o 
  -6  12   2       83.12       61.53     14.83 o 
  -5  12   2      506.58      464.57     27.56 o 
  -4  12   2      698.01      746.10     32.77 o 
  -3  12   2      239.61      248.11     20.22 o 
  -2  12   2      122.32      140.99     16.40 o 
  -1  12   2       42.84       38.03     38.27 o 
   0  12   2      126.87      142.06     25.02 o 
   1  12   2      125.98      120.93     35.07 o 
   2  12   2      762.42      857.74     43.08 o 
   3  12   2      538.28      576.90     34.97 o 
   4  12   2     1590.34     1664.43     59.18 o 
   5  12   2      410.60      438.71     32.48 o 
   6  12   2      352.45      376.93     31.70 o 
   7  12   2       82.78       80.25     16.55 o 
   8  12   2       30.94        5.28     15.72 o 
   9  12   2       20.64       27.34     21.41 o 
 -10  13   2       39.83       -3.22     40.89 o 
  -9  13   2      219.69      208.01     28.65 o 
  -8  13   2      181.17      213.72     22.14 o 
  -7  13   2      256.06      238.92     23.91 o 
  -6  13   2       15.04       -0.50     14.91 o 
  -5  13   2        3.35       -1.10     13.81 o 
  -4  13   2     1122.89     1129.67     41.79 o 
  -3  13   2       60.14       39.84     22.15 o 
  -2  13   2        6.96       -2.40     21.04 o 
  -1  13   2      229.75      267.12     34.35 o 
   0  13   2      295.12      336.25     61.48 o 
   1  13   2      647.59      718.98     35.34 o 
   2  13   2       92.52       82.54     18.01 o 
   3  13   2      157.46      149.10     26.56 o 
   4  13   2      796.32      794.37     43.54 o 
   5  13   2      117.17      132.87     22.43 o 
   6  13   2      129.56      120.78     27.49 o 
   7  13   2      163.26      208.03     27.78 o 
  -8  14   2       19.96       13.03     18.11 o 
  -7  14   2      189.62      198.78     22.58 o 
  -6  14   2       80.10       81.86     20.72 o 
  -5  14   2       79.61       79.04     55.03 o 
  -4  14   2        2.25       22.99     23.38 o 
  -3  14   2      177.43      191.37     32.10 o 
  -2  14   2       36.22       12.89     21.34 o 
  -1  14   2      286.55      294.63     38.77 o 
   0  14   2      182.68      196.33     24.33 o 
   1  14   2       62.82       81.55     20.34 o 
   2  14   2       13.39       -8.85     20.79 o 
   3  14   2       57.50       63.97     19.07 o 
   4  14   2        3.74       -6.41     17.69 o 
   5  14   2       76.30       61.51     26.59 o 
  -1  15   2       55.33       33.75     27.99 o 
   0  15   2      126.22       18.34     29.74 o 
   1  15   2       41.92       15.63     28.61 o 
   2  15   2       30.49       55.63     37.91 o 
   3  15   2      146.21      166.57     32.67 o 
 -18   1   3      156.26      181.46     46.74 o 
 -17   1   3        7.49       -1.71     20.71 o 
 -16   1   3       42.19       42.05     19.74 o 
 -15   1   3       15.54       14.47     35.84 o 
 -14   1   3      264.34      267.69     23.66 o 
 -13   1   3      127.70      130.43     15.56 o 
 -12   1   3      843.62      897.50     36.65 o 
 -11   1   3      384.63      405.88     26.89 o 
 -10   1   3     3565.57     3531.04     59.42 o 
  -9   1   3       35.13       50.12     16.31 o 
  -8   1   3     2176.90     2163.29     39.03 o 
  -7   1   3     2034.25     2032.39     58.26 o 
  -6   1   3     3524.11     3696.78     59.99 o 
  -5   1   3      578.22      672.40     12.57 o 
  -4   1   3      375.46      354.61     10.23 o 
  -3   1   3      602.97      657.83     20.87 o 
  -2   1   3    20091.41    21083.50    689.62 o 
  -1   1   3      431.47      460.33     11.20 o 
   0   1   3     9734.54    10061.89     84.47 o 
   1   1   3      549.23      584.92     10.05 o 
   2   1   3      116.84      113.12      4.85 o 
   3   1   3      532.17      520.06     15.50 o 
   4   1   3      156.18       89.97      8.51 o 
   5   1   3      573.56      500.61     17.79 o 
   6   1   3     1949.51     1823.40     36.20 o 
   7   1   3      238.93      194.89     16.60 o 
   8   1   3     2130.64     2064.97     72.63 o 
   9   1   3      174.36      137.89     20.03 o 
  10   1   3      148.82      206.94     24.60 o 
  11   1   3       41.47       27.61     16.41 o 
  12   1   3      706.49      776.55     47.04 o 
  13   1   3      364.42      378.65     36.41 o 
  14   1   3      501.80      470.31     41.85 o 
  15   1   3       51.75       26.34     33.47 o 
 -18   2   3      319.09      261.19     52.62 o 
 -17   2   3       35.87       16.80     21.14 o 
 -16   2   3      559.35      531.80     44.19 o 
 -15   2   3       49.70       43.04     22.89 o 
 -14   2   3      714.69      671.52     36.27 o 
 -13   2   3      425.83      382.02     27.14 o 
 -12   2   3      176.70      167.76     15.58 o 
 -11   2   3      241.40      241.86     15.72 o 
 -10   2   3     5881.15     5731.49     99.00 o 
  -9   2   3      292.36      300.97     13.02 o 
  -8   2   3      822.69      783.72     19.70 o 
  -7   2   3      225.69      291.15     17.88 o 
  -6   2   3     4091.71     3798.61     43.26 o 
  -5   2   3     2162.34     2288.40     35.36 o 
  -4   2   3      421.34      413.77     13.75 o 
  -3   2   3      300.71      345.55     22.02 o 
  -2   2   3    32707.88    35034.54    296.43 o 
  -1   2   3     1701.22     1612.80     21.25 o 
   0   2   3      325.10      429.93     13.14 o 
   1   2   3     7078.09     7396.78     80.52 o 
   2   2   3     3460.27     3285.40     37.02 o 
   3   2   3     2831.55     2729.13     40.09 o 
   4   2   3     4680.54     4422.75     55.31 o 
   5   2   3      902.07      845.79     22.95 o 
   6   2   3     7906.69     7518.61     94.35 o 
   7   2   3      210.54      186.90     13.72 o 
   8   2   3     2337.42     2318.77     46.84 o 
   9   2   3       95.48       90.93     16.94 o 
  10   2   3      250.00      254.89     23.01 o 
  11   2   3      121.40      122.73     23.07 o 
  12   2   3     1140.73     1126.23     56.23 o 
  13   2   3      631.85      537.13     42.11 o 
  14   2   3      704.13      617.79     91.77 o 
 -17   3   3      272.40      344.43     58.97 o 
 -16   3   3      371.90      351.00     30.85 o 
 -15   3   3       55.19       21.90     21.35 o 
 -14   3   3     1369.50     1428.78     51.54 o 
 -13   3   3      236.12      232.40     23.10 o 
 -12   3   3     1588.03     1549.13     50.70 o 
 -11   3   3      835.54      805.89     32.79 o 
 -10   3   3      178.69      151.05     15.63 o 
  -9   3   3      506.24      513.56     18.43 o 
  -8   3   3     4625.72     4770.72     64.92 o 
  -7   3   3      219.01      195.02     14.59 o 
  -6   3   3     1556.69     1502.75     57.02 o 
  -5   3   3      405.70      465.91     17.16 o 
  -4   3   3    13372.06    13767.71    136.17 o 
  -3   3   3     2742.86     2767.72     40.12 o 
  -2   3   3      845.08      927.50     16.26 o 
  -1   3   3     3825.65     3915.32     33.93 o 
   0   3   3     9655.01     9213.54     74.70 o 
   1   3   3     4551.64     4802.04     39.84 o 
   2   3   3     4886.46     4828.14     57.54 o 
   3   3   3      190.94      188.76      8.53 o 
   4   3   3     6596.53     6310.51     62.69 o 
   5   3   3     4423.60     4360.44     58.37 o 
   6   3   3      465.64      450.23     18.82 o 
   7   3   3      606.45      598.21     22.44 o 
   8   3   3      794.19      830.99     39.45 o 
   9   3   3      124.67      120.85     14.42 o 
  10   3   3      665.56      684.91     27.82 o 
  11   3   3      446.16      492.43     31.06 o 
  12   3   3      173.27      182.60     28.29 o 
  13   3   3      149.73      108.26     34.97 o 
  14   3   3      206.39      175.13     43.98 o 
 -16   4   3      100.63       65.23     27.69 o 
 -15   4   3      130.51      119.46     29.02 o 
 -14   4   3      711.18      752.21     39.09 o 
 -13   4   3      304.84      295.88     24.74 o 
 -12   4   3      461.70      451.70     29.90 o 
 -11   4   3      318.92      323.04     30.74 o 
 -10   4   3      532.27      495.89     55.21 o 
  -9   4   3      262.51      258.11     13.75 o 
  -8   4   3       14.48       13.53      8.97 o 
  -7   4   3     1145.86     1041.04     27.69 o 
  -6   4   3     2818.78     2619.65     47.26 o 
  -5   4   3     1625.43     1706.36     35.99 o 
  -4   4   3      118.59       89.53      9.90 o 
  -3   4   3     1597.34     1608.43     31.11 o 
  -2   4   3      959.99     1092.60     18.30 o 
  -1   4   3     3649.45     3947.44     37.12 o 
   0   4   3       46.39       42.48      6.63 o 
   1   4   3     2727.28     3146.95     48.66 o 
   2   4   3     3449.84     3321.01     36.13 o 
   3   4   3       73.69       89.45      7.56 o 
   4   4   3      417.13      415.92     12.65 o 
   5   4   3     1061.58     1078.69     21.85 o 
   6   4   3      305.46      295.41     14.48 o 
   7   4   3      547.19      553.93     21.98 o 
   8   4   3      542.93      556.29     23.26 o 
   9   4   3       24.58       13.01      9.23 o 
  10   4   3      745.82      753.14     30.10 o 
  11   4   3      264.47      242.35     37.10 o 
  12   4   3       32.74      103.80     37.54 o 
  13   4   3       54.67       38.35     27.90 o 
  14   4   3       27.28       52.87     22.92 o 
 -17   5   3       30.45       41.11     33.88 o 
 -16   5   3       55.69       13.32     24.21 o 
 -15   5   3        0.20       -8.30     21.30 o 
 -14   5   3      479.96      522.36     43.69 o 
 -13   5   3      544.27      487.48     40.75 o 
 -12   5   3      265.00      243.73     22.91 o 
 -11   5   3      192.11      224.75     18.58 o 
 -10   5   3      799.00      801.82     23.34 o 
  -9   5   3      292.19      322.60     18.99 o 
  -8   5   3       15.58       17.57      9.86 o 
  -7   5   3       77.68       60.80     13.25 o 
  -6   5   3     4624.97     4566.69     70.73 o 
  -5   5   3      783.54      815.62     26.64 o 
  -4   5   3      429.70      446.00     18.98 o 
  -3   5   3      203.85      188.96     10.70 o 
  -2   5   3     4704.58     4747.23     56.99 o 
  -1   5   3      915.68      906.45     16.35 o 
   0   5   3      635.47      700.44     15.83 o 
   1   5   3     3870.92     3866.62     48.82 o 
   2   5   3     3536.99     3437.94     73.77 o 
   3   5   3      218.74      226.53     14.15 o 
   4   5   3      120.83      110.41      7.78 o 
   5   5   3     1003.94      962.89     24.48 o 
   6   5   3     2663.10     2719.00     42.61 o 
   7   5   3      799.62      778.16     29.10 o 
   8   5   3      479.69      484.04     24.30 o 
   9   5   3      718.04      717.49     30.31 o 
  10   5   3       71.73       79.61     14.37 o 
  11   5   3      217.75      205.65     24.10 o 
  12   5   3       13.59       46.80     18.81 o 
  13   5   3       20.43       16.19     21.06 o 
  -7   0   4     2971.67     3232.11     83.67 o 
  -9   0   6       42.39       44.44     11.34 o 
 -11   0   8     1184.74     1255.10     50.07 o 
 -13   0  10      193.29      173.27     37.35 o 
 -15   0  12       77.63       77.93     29.48 o 
 -17   0  14       97.18       75.40     35.10 o 
  14   5   3       64.99       72.84     43.14 o 
 -17   6   3       69.99       37.71     36.24 o 
 -16   6   3      213.55      233.21     63.83 o 
 -15   6   3      137.54      103.20     43.08 o 
 -14   6   3      703.66      693.27     51.17 o 
 -13   6   3       88.08       84.66     23.22 o 
 -12   6   3      840.93      888.52     53.56 o 
 -11   6   3       20.74       19.32     15.23 o 
 -10   6   3      138.68      156.38     15.27 o 
  -9   6   3      759.96      765.45     27.89 o 
  -8   6   3     5462.61     5533.55     77.21 o 
  -7   6   3      498.81      451.72     20.25 o 
  -6   6   3     2000.10     1997.34     40.25 o 
  -5   6   3     1185.47     1202.52     29.53 o 
  -4   6   3     6830.09     6592.97     76.18 o 
  -3   6   3      585.34      593.37     18.85 o 
  -2   6   3      809.92      884.57     19.35 o 
  -1   6   3      172.47      151.26      7.96 o 
   0   6   3     6207.55     5677.74     58.28 o 
   1   6   3      251.79      253.87     12.66 o 
   2   6   3     2033.96     1844.33     44.50 o 
   3   6   3     1757.93     1651.01     42.82 o 
   4   6   3     2064.91     2023.57     42.88 o 
   5   6   3      918.56      892.38     30.34 o 
   6   6   3      363.80      361.05     24.35 o 
   7   6   3      437.04      425.83     22.75 o 
   8   6   3     1360.65     1354.80     41.29 o 
   9   6   3      133.70      115.07     15.35 o 
  10   6   3     2508.88     2622.66     61.76 o 
  11   6   3      645.32      627.08     39.47 o 
  12   6   3      430.68      380.28     34.53 o 
  13   6   3       23.96       21.90     27.11 o 
 -16   7   3      192.38      303.23     57.55 o 
 -15   7   3       11.32       11.41     50.07 o 
 -14   7   3      444.07      463.90     43.74 o 
 -13   7   3      201.99      143.67     51.95 o 
 -12   7   3      529.20      596.57     35.89 o 
 -11   7   3      729.03      801.95     39.94 o 
 -10   7   3      614.84      631.79     27.23 o 
  -9   7   3       69.62       77.74     13.09 o 
  -8   7   3     2981.70     2995.62     56.39 o 
  -7   7   3       33.72       25.10     11.37 o 
  -6   7   3     1105.05     1146.95     25.60 o 
  -5   7   3      747.57      749.15     20.05 o 
  -4   7   3     2023.99     2014.52     34.33 o 
  -3   7   3     1398.91     1385.06     26.73 o 
  -2   7   3     1044.73     1080.45     22.06 o 
  -1   7   3     1390.53     1291.78     19.79 o 
   0   7   3     3237.02     3135.15     48.41 o 
   1   7   3       15.66       10.08     12.48 o 
   2   7   3     3765.00     3645.21     68.19 o 
   3   7   3      185.30      179.97     17.58 o 
   4   7   3      447.48      445.92     21.50 o 
   5   7   3      465.29      475.84     22.94 o 
   6   7   3      240.02      203.73     19.88 o 
   7   7   3      273.41      242.48     22.05 o 
   8   7   3      378.52      391.03     26.83 o 
   9   7   3      299.39      315.16     22.48 o 
  10   7   3     1032.58     1071.79     40.93 o 
  11   7   3       12.77       -0.30     19.02 o 
  12   7   3      141.24      108.44     24.39 o 
  13   7   3      243.35      227.68     61.82 o 
 -15   8   3       33.61        8.57     23.83 o 
 -14   8   3       20.46       25.00     22.01 o 
 -13   8   3        6.67      -32.62     32.62 o 
 -12   8   3       34.40       25.96     17.45 o 
 -11   8   3      178.10      200.11     25.58 o 
 -10   8   3      174.61      164.43     15.39 o 
  -9   8   3      115.02      115.88     13.05 o 
  -8   8   3      160.15      176.03     15.09 o 
  -7   8   3      789.54      827.50     23.88 o 
  -6   8   3       29.39       42.15      8.64 o 
  -5   8   3     1064.63     1059.97     24.93 o 
  -4   8   3       13.48       12.78      8.27 o 
  -3   8   3       98.19      114.37      9.55 o 
  -2   8   3      201.60      189.61      9.73 o 
  -1   8   3     1201.25     1131.59     26.89 o 
   0   8   3      343.65      330.71     20.52 o 
   1   8   3      739.66      740.07     30.09 o 
   2   8   3       39.75       39.09     11.38 o 
   3   8   3      464.41      436.83     21.80 o 
   4   8   3       60.24       52.05     13.63 o 
   5   8   3      184.87      187.99     16.85 o 
   6   8   3      141.45      124.54     14.32 o 
   7   8   3      408.75      410.43     29.14 o 
   8   8   3      279.99      288.27     22.10 o 
   9   8   3      247.54      238.47     21.28 o 
  10   8   3       14.38       -4.17     18.04 o 
  11   8   3       60.41       65.82     18.85 o 
  12   8   3       29.23       34.24     18.95 o 
 -14   9   3      243.92      276.25     29.88 o 
 -13   9   3      137.40      150.09     21.97 o 
 -12   9   3      159.48      145.65     21.56 o 
 -11   9   3       62.02       23.45     13.15 o 
 -10   9   3      282.59      273.73     18.98 o 
  -9   9   3      274.96      304.54     17.34 o 
  -8   9   3      811.12      864.48     26.18 o 
  -7   9   3     1370.63     1434.55     32.19 o 
  -6   9   3     3102.88     3194.91     48.20 o 
  -5   9   3     2482.28     2540.95     40.90 o 
  -4   9   3     1371.61     1375.24     28.73 o 
  -3   9   3       27.23       30.60     10.19 o 
  -2   9   3     1034.69     1004.76     36.41 o 
  -1   9   3      385.77      390.19     16.66 o 
   0   9   3      323.87      302.64     20.66 o 
   1   9   3      224.07      221.89     18.18 o 
   2   9   3      999.53      986.42     36.93 o 
   3   9   3      796.00      814.50     30.55 o 
   4   9   3        5.09        9.76     10.68 o 
   5   9   3      113.91      103.01     14.18 o 
   6   9   3       16.18       11.74     11.21 o 
   7   9   3      195.36      190.13     21.78 o 
   8   9   3      104.63       94.25     26.56 o 
   9   9   3      176.41      191.61     20.58 o 
  10   9   3      673.70      679.83     36.12 o 
  11   9   3      120.68      119.21     42.70 o 
 -14  10   3      187.40      153.26     42.27 o 
 -13  10   3        0.67       17.83     17.76 o 
 -12  10   3      541.66      544.31     33.42 o 
 -11  10   3      497.93      554.50     36.78 o 
 -10  10   3       18.86       15.05     12.02 o 
  -9  10   3       88.84       91.44     12.66 o 
  -8  10   3      864.46      919.21     28.11 o 
  -7  10   3      150.04      131.55     12.75 o 
  -6  10   3      109.23      102.97     13.22 o 
  -5  10   3       41.13       33.81     10.58 o 
  -4  10   3     1106.98     1134.90     31.65 o 
  -3  10   3      241.97      241.44     17.12 o 
  -2  10   3        7.73       -6.32     10.53 o 
  -1  10   3      953.04      942.48     30.08 o 
   0  10   3     2496.83     2539.07     49.66 o 
   1  10   3       13.23       26.35     11.38 o 
   2  10   3      106.84      132.42     14.59 o 
   3  10   3      381.50      359.48     22.35 o 
   4  10   3     1195.62     1177.17     39.33 o 
   5  10   3      297.84      291.00     21.53 o 
   6  10   3     1451.00     1421.84     54.59 o 
   7  10   3      786.32      780.99     35.23 o 
   8  10   3      580.59      519.96     86.27 o 
   9  10   3       10.94       29.80     17.49 o 
  10  10   3       41.62       64.44     40.27 o 
 -13  11   3       38.93       54.28     35.87 o 
 -12  11   3       19.12       22.81     16.97 o 
 -11  11   3      178.38      135.27     25.89 o 
 -10  11   3      987.74     1143.21     43.83 o 
  -9  11   3      355.88      367.00     22.42 o 
  -8  11   3       67.96       59.45     12.71 o 
  -7  11   3       83.15       73.70     17.62 o 
  -6  11   3     1212.56     1222.99     36.17 o 
  -5  11   3      277.48      271.05     17.76 o 
  -4  11   3      161.43      157.04     16.39 o 
  -3  11   3      110.39      138.54     15.44 o 
  -2  11   3     3530.26     3573.53     73.35 o 
  -1  11   3      603.04      581.86     58.41 o 
   0  11   3       24.69        7.32     24.59 o 
   1  11   3       39.34       35.65     16.83 o 
   2  11   3      123.83      176.32     22.92 o 
   3  11   3     1507.19     1567.74     45.68 o 
   4  11   3      370.77      424.43     25.45 o 
   5  11   3      321.09      313.44     23.56 o 
   6  11   3     1569.39     1622.79     50.96 o 
   7  11   3      230.52      203.06     21.75 o 
   8  11   3      251.62      243.23     28.82 o 
   9  11   3       30.85        4.26     21.52 o 
  10  11   3       17.15       34.74     30.03 o 
 -11  12   3       50.60       15.22     39.11 o 
 -10  12   3       68.78       81.41     20.68 o 
  -9  12   3      101.99      127.87     29.64 o 
  -8  12   3       57.27       59.96     15.10 o 
  -7  12   3      247.53      211.80     21.28 o 
  -6  12   3        0.85       11.84     12.96 o 
  -5  12   3      566.02      563.17     28.82 o 
  -4  12   3      227.84      230.44     23.09 o 
  -3  12   3       85.16       93.20     23.90 o 
  -2  12   3      215.16      305.45     78.18 o 
  -1  12   3      113.11      122.01     33.64 o 
   0  12   3       16.99       58.24     28.15 o 
   1  12   3      853.37      832.29     52.54 o 
   2  12   3       67.61       43.61     16.48 o 
   3  12   3      381.44      404.51     30.07 o 
   4  12   3      266.09      271.62     26.29 o 
   5  12   3      158.13      155.67     24.38 o 
   6  12   3      119.55      129.75     20.04 o 
   7  12   3       31.23       17.94     14.63 o 
   8  12   3      251.57      244.09     43.09 o 
   9  12   3       94.55       93.58     38.69 o 
 -10  13   3       66.69        6.36     23.81 o 
  -9  13   3      113.00      142.48     23.71 o 
  -8  13   3       92.23      107.27     18.40 o 
  -7  13   3       54.79       41.64     14.99 o 
  -6  13   3      359.92      339.09     32.17 o 
  -5  13   3        3.32      -14.44     21.79 o 
  -4  13   3      168.18      140.15     47.87 o 
  -3  13   3      277.82      333.90     35.57 o 
  -2  13   3       35.15       92.27     32.96 o 
  -1  13   3      726.14      821.76     54.46 o 
   0  13   3      852.72      903.31     78.39 o 
   1  13   3      327.13      315.51     29.07 o 
   2  13   3       81.79       94.06     19.77 o 
   3  13   3      249.30      277.75     27.70 o 
   4  13   3      124.12      132.03     25.95 o 
   5  13   3      114.46      138.53     23.69 o 
   6  13   3      104.11       94.66     21.94 o 
  -9  14   3      232.25      162.96     44.88 o 
  -8  14   3       16.18        6.12     21.18 o 
  -7  14   3      223.12      184.31     32.25 o 
  -6  14   3      728.75      761.72     77.26 o 
  -5  14   3       76.69       27.42     25.23 o 
  -4  14   3       18.36        5.01     27.27 o 
  -3  14   3      259.15      266.52     90.80 o 
  -2  14   3      934.80      928.81     59.10 o 
  -1  14   3       56.77       37.61     37.65 o 
   0  14   3        6.74        3.99     20.04 o 
   1  14   3       64.16       31.16     20.40 o 
   2  14   3       12.37       11.24     16.40 o 
   3  14   3       90.38       87.37     21.76 o 
   4  14   3        2.22      -25.74     44.56 o 
   5  14   3      543.47      611.10     75.61 o 
  -1  15   3       43.03       42.98     29.27 o 
   0  15   3      240.58      213.17     47.18 o 
   1  15   3      168.53      213.27     47.08 o 
   2  15   3      126.79       95.45     39.40 o 
 -18   0   4      364.88      309.21     56.29 o 
 -17   0   4      102.52       76.47     33.99 o 
 -16   0   4      543.59      448.71     61.46 o 
 -15   0   4      707.74      690.52     70.70 o 
 -14   0   4       47.50       27.43     23.52 o 
 -13   0   4       37.23       54.78     16.85 o 
 -12   0   4      892.71      962.46     61.64 o 
 -11   0   4       69.30       89.73     15.02 o 
 -10   0   4     2018.62     2008.78     72.28 o 
  -9   0   4      610.35      652.70     40.11 o 
  -8   0   4    63452.14    62241.71    937.06 o 
  -7   0   4     3345.41     3197.12     92.20 o 
  -6   0   4     7576.66     7793.64    106.13 o 
  -5   0   4     1397.28     1470.30     34.20 o 
  -4   0   4     1847.70     2110.51     60.67 o 
  -3   0   4      845.06      863.61     21.88 o 
  -2   0   4     9606.70    10404.53    173.52 o 
  -1   0   4     4268.15     4155.22     63.79 o 
   0   0   4    64459.23    64592.67    544.78 o 
   1   0   4    10341.48    10331.35     90.58 o 
   2   0   4     1059.82      907.07     19.36 o 
   3   0   4        0.73        5.31     10.42 o 
   4   0   4      415.23      543.66     24.90 o 
   5   0   4     1605.79     1548.45     45.96 o 
   6   0   4     3266.21     3030.13     70.81 o 
   7   0   4     2429.26     2408.19     66.23 o 
   8   0   4     3841.28     3773.58    128.97 o 
   9   0   4      135.18      119.52     26.86 o 
  10   0   4     1752.27     1747.40     93.09 o 
  11   0   4       97.41      112.24     30.12 o 
  12   0   4       72.25       49.72     27.07 o 
  13   0   4       22.43        9.00     31.13 o 
  14   0   4      849.31      818.88     78.68 o 
 -18   1   4      325.12      282.05     53.86 o 
 -17   1   4       58.21       49.82     23.02 o 
 -16   1   4      149.58      156.55     27.96 o 
 -15   1   4      251.42      242.88     36.68 o 
 -14   1   4      221.41      236.86     22.06 o 
 -13   1   4      364.19      387.57     22.66 o 
 -12   1   4      311.00      319.38     19.55 o 
 -11   1   4      375.21      372.50     20.99 o 
 -10   1   4     2250.70     2197.10     66.41 o 
  -9   1   4      240.73      258.51     15.55 o 
  -8   1   4     1410.15     1374.29     44.40 o 
  -7   1   4     1838.13     1970.52     49.19 o 
  -6   1   4     6104.82     5792.83     96.90 o 
  -5   1   4     1339.21     1527.63     30.07 o 
  -4   1   4      103.51      139.04     13.21 o 
  -3   1   4      173.77      157.09      9.55 o 
  -2   1   4     3566.57     3461.21    275.04 o 
  -1   1   4      604.40      645.28     14.73 o 
   0   1   4     4885.05     5060.81     40.55 o 
   1   1   4      972.07      936.67     12.75 o 
   2   1   4     7507.36     7384.79     53.61 o 
   3   1   4      341.17      289.02      8.29 o 
   4   1   4      409.68      394.57     15.56 o 
   5   1   4      692.78      687.90     19.33 o 
   6   1   4     2729.35     2653.87     46.78 o 
   7   1   4       27.57       12.86     16.34 o 
   8   1   4      873.89      827.29     34.33 o 
   9   1   4       31.20       11.77     12.96 o 
  10   1   4      698.33      734.64     43.11 o 
  11   1   4       17.74        0.77     16.93 o 
  12   1   4      413.17      434.55     37.79 o 
  13   1   4      311.21      239.23     31.87 o 
  14   1   4      348.27      261.98     35.11 o 
 -18   2   4      106.62      123.52     41.00 o 
 -17   2   4       48.71       44.58     22.85 o 
 -16   2   4      120.31      139.25     20.70 o 
 -15   2   4       39.52        6.22     15.75 o 
 -14   2   4       49.88       40.53     15.96 o 
 -13   2   4      253.12      244.34     18.96 o 
 -12   2   4      450.04      413.13     20.98 o 
 -11   2   4      529.02      519.59     66.32 o 
 -10   2   4      177.37      166.99     16.79 o 
  -9   2   4     1619.89     1600.47     77.90 o 
  -8   2   4      307.58      313.93     10.65 o 
  -7   2   4      209.73      235.83     10.80 o 
  -6   2   4      268.62      257.87     19.38 o 
  -5   2   4      841.96      910.71     20.65 o 
  -4   2   4     3736.41     3715.12     48.84 o 
  -3   2   4      498.49      490.89     32.20 o 
  -2   2   4      447.30      469.19     16.31 o 
  -1   2   4     6536.41     6769.35     89.71 o 
   0   2   4     2950.41     3210.47     50.47 o 
   1   2   4      652.77      589.59     18.27 o 
   2   2   4      737.69      777.21     13.97 o 
   3   2   4       58.76       63.46      7.07 o 
   4   2   4     3591.59     3442.43     44.94 o 
   5   2   4      125.77      119.77     13.47 o 
   6   2   4      107.03      110.54     11.54 o 
   7   2   4      269.93      239.11     15.87 o 
   8   2   4      115.43      100.80     12.73 o 
   9   2   4        7.26       -5.46     18.13 o 
  10   2   4      241.65      237.24     24.58 o 
  11   2   4      151.53      101.00     27.38 o 
  12   2   4       80.87       75.01     20.51 o 
  13   2   4       30.77       39.64     22.81 o 
  14   2   4        4.27       16.00     26.87 o 
 -17   3   4       15.13       23.12     17.46 o 
 -16   3   4      653.99      609.89     49.15 o 
 -15   3   4       58.05       71.80     26.71 o 
 -14   3   4      160.57      183.33     26.40 o 
 -13   3   4        2.52       -3.22     18.02 o 
 -12   3   4      106.83      138.26     24.57 o 
 -11   3   4       32.21       25.09     11.70 o 
 -10   3   4      156.21      142.29     16.54 o 
  -9   3   4       66.71       76.09      7.10 o 
  -8   3   4     5795.37     5779.96     53.00 o 
  -7   3   4      240.55      223.58     11.30 o 
  -6   3   4      112.98      132.35     14.56 o 
  -5   3   4     1306.31     1338.94     94.76 o 
  -4   3   4     1414.21     1434.72     33.35 o 
  -3   3   4     3535.98     3643.55     65.42 o 
  -2   3   4       76.45       97.03      7.60 o 
  -1   3   4     4832.20     4883.96     45.30 o 
   0   3   4    13367.96    13238.18    121.67 o 
   1   3   4     1984.57     2106.66     31.08 o 
   2   3   4     2518.94     2548.63     30.62 o 
   3   3   4     4205.31     4089.67     48.49 o 
   4   3   4      296.24      288.24     12.72 o 
   5   3   4      708.17      686.41     22.81 o 
   6   3   4     1646.25     1523.16     37.26 o 
   7   3   4     1635.18     1504.83     37.06 o 
   8   3   4     1367.03     1346.91     36.79 o 
   9   3   4      181.24      151.22     16.45 o 
  10   3   4      602.63      588.86     34.61 o 
  11   3   4      122.76      122.48     19.53 o 
  12   3   4       76.99       38.49     29.29 o 
  13   3   4       70.48       31.93     19.89 o 
  14   3   4      217.26      214.44     51.99 o 
 -17   4   4       53.84       12.23     27.18 o 
 -16   4   4      381.55      370.58     56.04 o 
 -15   4   4       59.18       39.91     19.32 o 
 -14   4   4     1662.87     1670.11     57.08 o 
 -13   4   4      102.78      106.32     24.27 o 
 -12   4   4     1921.12     1902.56     71.15 o 
 -11   4   4      567.05      507.20     31.26 o 
 -10   4   4      192.43      190.15     13.80 o 
  -9   4   4      465.48      478.48     21.77 o 
  -8   4   4      249.14      230.16     10.80 o 
  -7   4   4     1076.00     1040.52     24.56 o 
  -6   4   4     6303.77     6404.10     82.35 o 
  -5   4   4      510.49      522.44     19.52 o 
  -4   4   4     6862.39     6806.79     91.32 o 
  -3   4   4      930.50      992.32     23.55 o 
  -2   4   4     5396.25     5462.00     46.60 o 
  -1   4   4     3001.72     3377.19     41.07 o 
   0   4   4     3619.31     3527.21     41.14 o 
   1   4   4     1113.54     1163.44     20.06 o 
   2   4   4     3225.30     3104.23     55.95 o 
   3   4   4     1345.96     1364.83     25.64 o 
   4   4   4     7939.01     7574.12     67.68 o 
   5   4   4      610.25      601.82     15.94 o 
   6   4   4     5129.65     5003.55     83.26 o 
   7   4   4      172.96      180.02     12.93 o 
   8   4   4      174.74      141.20     15.04 o 
   9   4   4      111.90       86.34     13.59 o 
  10   4   4      345.11      285.95     21.12 o 
  11   4   4       57.42       58.60     16.04 o 
  12   4   4      200.05      184.36     31.10 o 
  13   4   4      277.09      273.96     37.45 o 
  14   4   4      690.93      622.85     77.25 o 
 -17   5   4        7.63       -1.74     34.74 o 
 -16   5   4       36.68       35.35     24.27 o 
 -15   5   4      188.74      170.50     31.05 o 
 -14   5   4      467.31      525.07     56.52 o 
 -13   5   4      110.45       97.34     23.25 o 
 -12   5   4      759.12      727.93     48.34 o 
 -11   5   4       51.64       55.45     19.49 o 
 -10   5   4     1337.08     1406.75     30.92 o 
  -9   5   4      168.34      163.64     13.31 o 
  -8   5   4      145.67      116.84     14.46 o 
  -7   5   4       87.37       93.09     10.48 o 
  -6   5   4     9770.25     9835.04    116.59 o 
  -5   5   4      998.40     1053.69     28.90 o 
  -4   5   4     1007.76      855.15     25.45 o 
  -3   5   4      838.82      787.53     19.39 o 
  -2   5   4     1841.00     1641.05     30.38 o 
  -1   5   4     3701.19     3642.04     54.85 o 
   0   5   4       21.36       14.12      5.22 o 
   1   5   4      172.61      184.00     10.17 o 
   2   5   4     3773.33     3534.57     43.88 o 
   3   5   4      662.37      574.93     15.12 o 
   4   5   4     6647.95     6375.52     76.83 o 
   5   5   4      804.67      790.12     21.53 o 
   6   5   4     1749.26     1737.95     42.72 o 
   7   5   4      957.06      950.83     33.06 o 
   8   5   4      216.30      230.12     19.21 o 
   9   5   4      319.11      290.30     21.13 o 
  10   5   4       12.98       -1.53     11.77 o 
  11   5   4       24.05        1.25     15.35 o 
  12   5   4     1105.94     1126.89     54.57 o 
  13   5   4        9.59       32.10     36.30 o 
 -17   6   4       79.61       29.30     37.55 o 
 -16   6   4       79.85       90.47     29.58 o 
 -15   6   4       13.80       22.89     23.54 o 
 -14   6   4       99.21       96.06     26.05 o 
 -13   6   4      168.69      172.82     30.08 o 
 -12   6   4      149.88      170.45     28.41 o 
 -11   6   4       43.66       37.69     19.42 o 
 -10   6   4      223.14      215.41     16.36 o 
  -9   6   4      632.85      654.56     22.09 o 
  -8   6   4      100.86       96.22     11.60 o 
  -7   6   4      444.16      394.02     25.54 o 
  -6   6   4      225.74      215.80     16.95 o 
  -5   6   4      646.74      604.83     28.73 o 
  -4   6   4      391.42      371.86     18.81 o 
  -3   6   4       18.69       14.15      6.92 o 
  -2   6   4      294.69      350.30     11.78 o 
  -1   6   4      283.42      275.39     10.04 o 
   0   6   4       43.12       60.66      8.76 o 
   1   6   4     2207.81     2157.16     50.32 o 
   2   6   4      839.75      825.84     30.56 o 
   3   6   4      902.86      863.04     28.34 o 
   4   6   4     1822.84     1736.54     60.82 o 
   5   6   4      186.47      166.21     17.65 o 
   6   6   4      330.57      307.02     20.59 o 
   7   6   4      196.22      222.62     18.53 o 
   8   6   4      113.41      112.77     15.94 o 
   9   6   4      715.06      702.44     32.47 o 
  10   6   4       31.78       26.04     12.74 o 
  11   6   4       27.70        9.20     16.56 o 
  12   6   4       87.90       61.68     19.63 o 
  13   6   4       35.06       87.15     54.73 o 
 -16   7   4       21.58        8.04     34.98 o 
 -15   7   4       22.76      -15.69     22.27 o 
 -14   7   4       85.73       84.50     24.52 o 
 -13   7   4      307.72      337.22     37.11 o 
 -12   7   4      775.50      843.26     42.94 o 
 -11   7   4     1032.86     1073.67     45.55 o 
 -10   7   4      200.74      209.47     17.53 o 
  -9   7   4      178.54      184.07     13.47 o 
  -8   7   4       27.90       29.05      9.60 o 
  -7   7   4       37.91       45.20     13.26 o 
  -6   7   4      168.63      180.48     13.23 o 
  -5   7   4     1010.55     1016.37     28.35 o 
  -4   7   4     3341.73     3219.52     69.18 o 
  -3   7   4     1027.72      903.34     24.14 o 
  -2   7   4       54.90       55.03      8.05 o 
  -1   7   4       14.52       13.23      6.02 o 
   0   7   4      129.56      128.59     11.59 o 
   1   7   4       65.38       62.69      9.48 o 
   2   7   4       35.66       34.96     12.10 o 
   3   7   4      840.86      792.42     28.83 o 
   4   7   4     1593.86     1605.32     41.63 o 
   5   7   4       52.52       80.17     33.24 o 
   6   7   4       10.29        4.49     12.41 o 
   7   7   4      160.80      177.11     18.23 o 
   8   7   4      317.33      300.48     22.83 o 
   9   7   4       83.53       47.87     16.50 o 
  10   7   4      394.66      369.46     26.30 o 
  11   7   4      441.92      485.58     37.16 o 
  12   7   4      539.17      480.07     39.71 o 
 -15   8   4       21.38       24.08     23.43 o 
 -14   8   4      329.59      353.83     41.20 o 
 -13   8   4      338.33      500.40     73.55 o 
  11   0 -16      125.65       94.42     36.48 o 
   9   0 -14        6.39      -20.86     22.97 o 
   7   0 -12      301.06      293.65     26.17 o 
   5   0 -10     1617.21     1517.16     64.75 o 
   3   0  -8     2146.11     2078.48     62.27 o 
   1   0  -6      185.35      207.18      9.78 o 
  -1   0  -4     9182.59     9578.60    150.81 o 
  -3   0  -2     6560.55     7224.90     96.83 o 
  -5   0   0      117.80      167.19     62.39 o 
  -7   0   2      116.47      128.23     12.99 o 
  -9   0   4      542.05      565.92     40.52 o 
 -12   8   4      235.15      285.67     27.59 o 
 -11   8   4       63.89       75.56     17.84 o 
 -10   8   4     4294.32     4480.27     76.89 o 
  -9   8   4      713.80      731.76     25.69 o 
  -8   8   4      269.40      262.57     14.98 o 
  -7   8   4      805.01      847.07     23.71 o 
  -6   8   4     6966.85     7005.17     73.30 o 
  -5   8   4      273.91      262.02     14.54 o 
  -4   8   4       83.01       89.70      9.84 o 
  -3   8   4      931.69      918.71     22.08 o 
  -2   8   4     3506.46     3498.24     41.18 o 
  -1   8   4      794.89      803.95     19.21 o 
   0   8   4       92.68       81.80      8.46 o 
   1   8   4      963.36      979.33     35.73 o 
   2   8   4     1841.00     1917.30     51.44 o 
   3   8   4      996.82      941.48     31.92 o 
   4   8   4      676.89      678.40     28.49 o 
   5   8   4      792.38      799.39     31.49 o 
   6   8   4      176.06      193.61     27.27 o 
   7   8   4      278.20      326.62     23.78 o 
   8   8   4      521.45      545.19     29.65 o 
   9   8   4      434.32      431.18     28.09 o 
  10   8   4      494.14      438.32     29.58 o 
  11   8   4        5.05       -2.85     18.53 o 
  12   8   4     1023.02     1011.88    100.02 o 
 -14   9   4      167.00      217.06     31.71 o 
 -13   9   4      122.00       74.93     21.12 o 
 -12   9   4      393.09      448.72     30.17 o 
 -11   9   4       24.42       23.54     15.10 o 
 -10   9   4       41.19       39.76     12.41 o 
  -9   9   4     1729.56     1755.00     58.73 o 
  -8   9   4     1743.12     1821.65     36.95 o 
  -7   9   4     1241.84     1268.69     30.27 o 
  -6   9   4      374.94      386.25     16.94 o 
  -5   9   4      379.28      400.81     17.21 o 
  -4   9   4      424.56      448.50     20.76 o 
  -3   9   4       56.61       36.61      9.64 o 
  -2   9   4      153.16      153.07     10.94 o 
  -1   9   4      227.39      232.58     11.99 o 
   0   9   4     4000.50     3879.57     75.70 o 
   1   9   4     1076.91     1054.48     38.92 o 
   2   9   4      342.04      331.93     31.09 o 
   3   9   4       87.26       75.64     13.78 o 
   4   9   4      573.05      578.48     28.00 o 
   5   9   4      132.21      122.82     16.27 o 
   6   9   4      705.88      703.99     51.01 o 
   7   9   4      445.50      489.59     33.66 o 
   8   9   4      716.08      732.27     36.04 o 
   9   9   4      117.88      109.09     26.78 o 
  10   9   4      167.33      173.98     33.68 o 
  11   9   4       34.18       73.58     42.28 o 
 -14  10   4        3.43        6.97     27.57 o 
 -13  10   4       70.23       74.58     22.42 o 
 -12  10   4       33.85        1.93     18.01 o 
 -11  10   4      291.33      290.48     23.66 o 
 -10  10   4       96.47       63.27     17.55 o 
  -9  10   4       42.65       33.29     10.65 o 
  -8  10   4      477.42      463.86     20.47 o 
  -7  10   4      163.12      147.52     14.30 o 
  -6  10   4      489.14      516.01     22.87 o 
  -5  10   4       88.59       91.30     11.70 o 
  -4  10   4       26.35       23.65     13.45 o 
  -3  10   4      883.97      891.04     28.63 o 
  -2  10   4        5.00        3.24      8.36 o 
  -1  10   4       12.14       12.30     10.54 o 
   0  10   4       58.21       78.75     14.46 o 
   1  10   4      498.50      428.10     26.27 o 
   2  10   4      231.53      262.73     19.07 o 
   3  10   4      403.44      437.51     24.57 o 
   4  10   4       53.08       54.94     12.32 o 
   5  10   4      542.62      562.50     29.57 o 
   6  10   4      641.19      700.71     33.28 o 
   7  10   4        8.00       13.70     14.33 o 
   8  10   4      140.04      125.68     25.14 o 
   9  10   4       17.32       -8.96     15.30 o 
  10  10   4      122.10      108.19     37.80 o 
 -13  11   4       87.47       66.73     35.41 o 
 -12  11   4       50.90       55.27     21.78 o 
 -11  11   4       85.11       74.75     20.44 o 
 -10  11   4       34.77       50.39     15.49 o 
  -9  11   4       40.34       45.46     14.39 o 
  -8  11   4      501.83      504.25     25.17 o 
  -7  11   4       82.55       90.58     13.37 o 
  -6  11   4      225.10      251.42     17.99 o 
  -5  11   4      289.11      260.67     17.32 o 
  -4  11   4        4.94        1.90     19.82 o 
  -3  11   4      498.88      551.30     54.94 o 
  -2  11   4      908.37      895.61     69.25 o 
  -1  11   4       35.39       41.61     25.27 o 
   0  11   4        2.97      -18.47     18.47 o 
   1  11   4     1321.94     1339.62     61.54 o 
   2  11   4      497.14      494.56     26.69 o 
   3  11   4      128.09      131.39     17.00 o 
   4  11   4      142.31       96.90     20.67 o 
   5  11   4      591.91      614.23     31.38 o 
   6  11   4       14.69      -14.32     14.32 o 
   7  11   4        9.24       22.87     16.10 o 
   8  11   4       95.34       74.48     20.01 o 
   9  11   4      259.03      264.08     30.83 o 
 -12  12   4       54.20       -0.92     25.45 o 
 -11  12   4       10.62       -9.06     21.07 o 
 -10  12   4       41.77       29.14     15.27 o 
  -9  12   4      359.74      349.92     26.19 o 
  -8  12   4      454.85      427.19     24.46 o 
  -7  12   4      277.74      272.19     20.17 o 
  -6  12   4       88.63       79.80     13.91 o 
  -5  12   4      135.39      145.61     24.87 o 
  -4  12   4      265.30      289.39     34.04 o 
  -3  12   4       49.49       -2.59     24.41 o 
  -2  12   4      764.34      805.17     71.08 o 
  -1  12   4      960.60     1038.48     79.16 o 
   0  12   4     1432.48     1572.25     69.85 o 
   1  12   4      698.35      806.05     65.40 o 
   2  12   4      437.36      472.48     34.58 o 
   3  12   4      140.62      126.41     19.91 o 
   4  12   4        9.80       27.15     23.21 o 
   5  12   4       72.42       67.67     15.92 o 
   6  12   4      234.97      203.88     22.15 o 
   7  12   4      360.51      357.34     34.05 o 
   8  12   4      248.65      233.94     48.03 o 
 -11  13   4      162.28      120.48     42.44 o 
 -10  13   4       22.53       39.14     24.01 o 
  -9  13   4        1.17       19.06     28.16 o 
  -8  13   4      800.81      815.80     52.21 o 
  -7  13   4       49.32       56.99     22.32 o 
  -6  13   4       16.37        2.81     27.80 o 
  -5  13   4      155.52      189.90     30.72 o 
  -4  13   4      193.99      178.15     29.88 o 
  -3  13   4      640.98      674.20     52.59 o 
  -2  13   4       96.11       49.46     27.42 o 
  -1  13   4      366.86      358.67     49.96 o 
   0  13   4     1032.71     1147.50     87.07 o 
   1  13   4      191.91      184.45     24.74 o 
   2  13   4       97.03       81.42     18.75 o 
   3  13   4      102.20       93.51     20.49 o 
   4  13   4       41.67       41.52     18.86 o 
   5  13   4      546.90      540.66     48.37 o 
   6  13   4      455.53      472.95     70.15 o 
  -8  14   4        8.53       45.25     32.80 o 
  -7  14   4      240.37      252.84     34.93 o 
  -6  14   4       80.70       35.77     44.76 o 
  -5  14   4      255.73      168.46     30.46 o 
  -4  14   4        0.61       -0.88     31.80 o 
  -3  14   4        7.62      -25.57     25.57 o 
  -2  14   4       13.89       23.37     22.39 o 
  -1  14   4       68.22       88.73     60.80 o 
   0  14   4      108.81       85.66     34.07 o 
   1  14   4      154.64      180.54     30.57 o 
   2  14   4      160.81      150.20     27.19 o 
   3  14   4      363.83      318.85     39.74 o 
   4  14   4        2.85      -42.37     42.37 o 
  -1  15   4      189.54      177.70     46.56 o 
   0  15   4       29.86       32.15     31.56 o 
   1  15   4      193.12      222.00     48.63 o 
 -18   1   5       92.49       68.42     23.99 o 
 -17   1   5       39.97       25.77     22.35 o 
 -16   1   5      210.18      195.03     34.86 o 
 -15   1   5      131.92      143.92     21.34 o 
 -14   1   5     1388.91     1426.36     48.40 o 
 -13   1   5      298.08      287.24     20.51 o 
 -12   1   5      844.59      846.03     80.64 o 
 -11   1   5     1059.57      978.20     33.21 o 
 -10   1   5      881.03      878.47     35.60 o 
  -9   1   5      265.74      207.63     42.43 o 
  -8   1   5     2197.02     2264.99     41.36 o 
  -7   1   5      686.73      639.86     19.90 o 
  -6   1   5    11195.78    11228.00     89.06 o 
  -5   1   5      792.60      889.40     25.99 o 
  -4   1   5      535.57      451.94     30.56 o 
  -3   1   5     1602.90     1759.82     37.31 o 
  -2   1   5      124.42      145.06     10.31 o 
  -1   1   5     1076.02     1072.42     20.35 o 
   0   1   5     4791.04     4747.68     41.30 o 
   1   1   5       37.42       29.26      3.98 o 
   2   1   5     2702.33     2503.29     24.50 o 
   3   1   5      513.59      564.66     11.96 o 
   4   1   5     1242.07     1055.37     30.93 o 
   5   1   5       54.35       54.00     10.59 o 
   6   1   5      120.79       91.26     28.19 o 
   7   1   5      370.09      304.14     27.28 o 
   8   1   5     1811.54     1775.88     51.07 o 
   9   1   5      494.70      493.90     31.33 o 
  10   1   5      792.32      738.59     74.21 o 
  11   1   5       68.29       72.90     29.24 o 
  12   1   5      439.93      333.92     53.06 o 
 -18   2   5       69.63       14.41     30.65 o 
 -17   2   5       91.05       55.76     18.52 o 
 -16   2   5      256.31      236.09     42.06 o 
 -15   2   5      103.92      130.25     33.26 o 
 -14   2   5     2803.01     2877.09     69.99 o 
 -13   2   5      392.89      338.92     25.20 o 
 -12   2   5      147.88      125.14     18.30 o 
 -11   2   5      257.65      260.52     21.56 o 
 -10   2   5     1292.26     1281.79     44.23 o 
  -9   2   5     1753.03     1849.66     37.31 o 
  -8   2   5      804.60      762.69     17.04 o 
  -7   2   5     1624.44     1642.34     33.57 o 
  -6   2   5    15547.16    14804.77    189.63 o 
  -5   2   5      562.34      622.68     54.13 o 
  -4   2   5       23.59       14.64      9.77 o 
  -3   2   5     1139.79     1186.94     52.15 o 
  -2   2   5     3603.46     3242.20     48.40 o 
  -1   2   5      686.29      645.24     17.20 o 
   0   2   5     5535.05     5333.89     52.38 o 
   1   2   5     2670.16     2776.11     38.38 o 
   2   2   5    14507.66    14315.22     93.86 o 
   3   2   5     2127.49     2051.52     37.81 o 
   4   2   5     3114.05     2955.25     42.80 o 
   5   2   5      315.72      281.97     14.16 o 
   6   2   5      381.27      386.71     17.07 o 
   7   2   5      178.14      161.44     13.12 o 
   8   2   5     2758.90     2755.97     81.39 o 
   9   2   5      660.40      578.48     39.76 o 
  10   2   5      777.47      738.58     61.29 o 
  11   2   5      138.84       98.49     33.96 o 
  12   2   5      597.44      608.09     47.25 o 
  13   2   5       47.66      144.96     42.41 o 
 -17   3   5       30.24       17.50     16.43 o 
 -16   3   5      727.94      742.29     41.68 o 
 -15   3   5      188.31      216.96     24.71 o 
 -14   3   5      219.50      268.38     31.26 o 
 -13   3   5      233.85      243.47     52.72 o 
 -12   3   5     1376.01     1353.10     48.71 o 
 -11   3   5       16.25       26.87     12.42 o 
 -10   3   5      113.92      140.42     37.80 o 
  -9   3   5       65.96       68.00      5.66 o 
  -8   3   5     4760.16     4836.65     47.59 o 
  -7   3   5       59.46       56.38      8.87 o 
 -11   0   6      454.11      518.02     38.01 o 
 -13   0   8      172.54       89.60     31.05 o 
 -15   0  10       21.60       45.27     18.92 o 
 -17   0  12       25.23       -9.44     27.63 o 
  -6   3   5        3.74       -2.93      7.21 o 
  -5   3   5      994.09      986.90     25.64 o 
  -4   3   5    13137.70    13262.03    136.49 o 
  -3   3   5      903.79      895.74     23.71 o 
  -2   3   5     4995.42     4932.10     56.49 o 
  -1   3   5     2183.61     2203.91     44.62 o 
   0   3   5     4513.21     4309.26     51.58 o 
   1   3   5     3291.36     3233.26     39.78 o 
   2   3   5      168.54      164.59      9.81 o 
   3   3   5     1127.56     1186.39     29.76 o 
   4   3   5     1935.84     1845.90     33.85 o 
   5   3   5      628.40      628.53     21.25 o 
   6   3   5     2805.42     2792.51     46.27 o 
   7   3   5     1009.91     1001.56     28.48 o 
   8   3   5      278.43      252.47     16.68 o 
   9   3   5      550.62      549.02     23.39 o 
  10   3   5      173.78      164.90     23.85 o 
  11   3   5       29.31       17.23     15.96 o 
  12   3   5       72.36       70.27     22.76 o 
  13   3   5        1.79      -34.47     34.47 o 
 -18   4   5      143.88      156.31     46.95 o 
 -17   4   5      173.59      128.69     64.09 o 
 -16   4   5      267.31      295.85     37.76 o 
 -15   4   5      232.13      269.92     26.96 o 
 -14   4   5       80.31      103.64     18.62 o 
 -13   4   5        9.42        7.14     18.31 o 
 -12   4   5       13.09        6.33     12.69 o 
 -11   4   5      637.73      659.86     34.27 o 
 -10   4   5      406.27      360.61     25.95 o 
  -9   4   5      523.56      545.12     23.03 o 
  -8   4   5       15.72       -0.73      7.33 o 
  -7   4   5     1448.35     1422.94    104.92 o 
  -6   4   5      268.90      304.10     30.11 o 
  -5   4   5      199.93      206.94     13.21 o 
  -4   4   5      438.78      443.17     70.17 o 
  -3   4   5      312.66      363.73     19.45 o 
  -2   4   5     3574.43     3453.19     40.89 o 
  -1   4   5     1000.47     1026.21     24.77 o 
   0   4   5      837.03      840.57     22.44 o 
   1   4   5     1769.39     1826.11     39.46 o 
   2   4   5      132.93      132.33      6.64 o 
   3   4   5      474.00      462.12     14.14 o 
   4   4   5      243.48      225.38     10.84 o 
   5   4   5      548.95      504.74     17.05 o 
   6   4   5     2513.73     2457.15     43.57 o 
   7   4   5      115.47       95.05     12.22 o 
   8   4   5      270.91      279.65     20.22 o 
   9   4   5       11.39        6.16     11.30 o 
  10   4   5       65.17       44.32     13.84 o 
  11   4   5       10.19        8.21     17.61 o 
  12   4   5       73.83       63.41     21.58 o 
  13   4   5        7.94        6.11     30.31 o 
 -18   5   5      110.19      138.21     45.84 o 
 -17   5   5      165.53      202.70     35.32 o 
 -16   5   5       75.33       32.03     43.12 o 
 -15   5   5      162.01      166.64     29.56 o 
 -14   5   5      543.12      556.31     43.69 o 
 -13   5   5      193.18      182.61     29.28 o 
 -12   5   5       52.59       62.26     62.15 o 
 -11   5   5       80.57       79.68     16.81 o 
 -10   5   5      550.51      537.74     23.09 o 
  -9   5   5      186.65      183.80     14.03 o 
  -8   5   5       16.49       18.33     14.37 o 
  -7   5   5      115.88      122.70     13.28 o 
  -6   5   5     5391.41     5452.40     77.94 o 
  -5   5   5       70.78       84.18     10.39 o 
  -4   5   5       60.82       65.77      9.42 o 
  -3   5   5     3318.81     3383.54     55.62 o 
  -2   5   5     3514.02     3471.20     36.12 o 
  -1   5   5      165.87      159.88      7.98 o 
   0   5   5      756.33      724.75     18.25 o 
   1   5   5      777.43      728.39     17.28 o 
   2   5   5     2493.18     2359.59     75.72 o 
   3   5   5      828.98      800.89     22.50 o 
   4   5   5      324.97      342.98     12.87 o 
   5   5   5     1778.26     1822.34     50.39 o 
   6   5   5      100.42       99.37     13.98 o 
   7   5   5      380.50      348.74     21.98 o 
   8   5   5       57.35       59.88     13.62 o 
   9   5   5       78.13       74.15     13.97 o 
  10   5   5       66.84       60.39     14.52 o 
  11   5   5        5.54      -17.63     17.63 o 
  12   5   5      325.35      326.38     39.94 o 
  13   5   5       79.26      286.73     68.12 o 
 -17   6   5       60.79       -7.92     35.55 o 
 -16   6   5      206.93      140.69     53.27 o 
 -15   6   5       31.46       15.19     33.10 o 
 -14   6   5       15.95       -9.43     20.40 o 
 -13   6   5      150.76      138.01     27.20 o 
 -12   6   5     1670.74     1711.34     71.22 o 
 -11   6   5       77.22       59.94     21.23 o 
 -10   6   5      819.41      832.66     32.67 o 
  -9   6   5      597.53      596.37     22.66 o 
  -8   6   5     5568.27     5608.02     73.45 o 
  -7   6   5       55.82       52.51     12.27 o 
  -6   6   5      216.16      222.50     16.45 o 
  -5   6   5      183.94      180.86     14.75 o 
  -4   6   5     2218.37     2049.78     37.29 o 
  -3   6   5      164.53      185.62     10.27 o 
  -2   6   5     2035.82     1871.15     31.08 o 
  -1   6   5     2483.31     2441.23     29.51 o 
   0   6   5     5637.71     5419.58     55.55 o 
   1   6   5     1131.92     1141.20     22.01 o 
   2   6   5      336.35      337.52     21.30 o 
   3   6   5      326.88      288.69     22.18 o 
   4   6   5     1107.00     1021.71     38.67 o 
   5   6   5      129.41      115.50     14.51 o 
   6   6   5     5487.73     5461.28     99.44 o 
   7   6   5     1684.58     1641.58     53.62 o 
   8   6   5      781.80      720.35     32.56 o 
   9   6   5       72.20       44.32     13.37 o 
  10   6   5      206.31      192.56     22.31 o 
  11   6   5      108.80       55.87     65.74 o 
  12   6   5      123.32      164.47     33.26 o 
 -16   7   5      296.35      327.17    121.22 o 
 -15   7   5      297.76      324.29     52.55 o 
 -14   7   5      171.98      119.58     29.97 o 
 -13   7   5      333.35      329.63     35.02 o 
 -12   7   5      556.20      614.40     44.04 o 
 -11   7   5      197.82      239.71     29.89 o 
 -10   7   5     1970.79     2072.98     48.17 o 
  -9   7   5      160.05      159.68     13.67 o 
  -8   7   5     3004.34     3106.84     54.53 o 
  -7   7   5     1647.12     1675.79     38.35 o 
  -6   7   5      109.56      128.41     19.72 o 
  -5   7   5     1251.69     1204.15     30.24 o 
  -4   7   5     1120.67     1135.46     27.97 o 
  -3   7   5      271.54      254.54     12.27 o 
  -2   7   5     3857.92     3659.90     49.32 o 
  -1   7   5       64.21       68.72      8.92 o 
   0   7   5     1295.51     1238.76     23.91 o 
   1   7   5      728.87      705.13     30.45 o 
   2   7   5      883.15      866.28     34.70 o 
   3   7   5      315.04      271.61     18.39 o 
   4   7   5      238.92      237.35     21.39 o 
   5   7   5      225.69      193.45     21.10 o 
   6   7   5     1054.85     1066.51     38.86 o 
   7   7   5      174.39      192.02     19.08 o 
   8   7   5      237.36      239.42     24.10 o 
   9   7   5      485.22      511.02     34.93 o 
  10   7   5      529.33      499.92     35.34 o 
  11   7   5       33.38       36.21     23.52 o 
  12   7   5      250.18      219.09     55.54 o 
 -15   8   5      114.95      149.92     32.13 o 
 -14   8   5       47.80       35.63     22.14 o 
 -13   8   5      124.55      100.34     36.91 o 
 -12   8   5        9.31      -11.49     18.32 o 
 -11   8   5      226.09      231.56     23.91 o 
 -10   8   5      199.72      183.81     17.12 o 
  -9   8   5      786.77      806.81     26.07 o 
  -8   8   5      152.59      157.47     12.56 o 
  -7   8   5      439.39      475.00     18.16 o 
  -6   8   5       13.63       25.29     11.36 o 
  -5   8   5     1207.23     1171.85     36.93 o 
  -4   8   5        7.33        0.60      8.79 o 
  -3   8   5      870.69      872.25     22.18 o 
  -2   8   5       40.09       50.65      8.13 o 
  -1   8   5      985.67      993.66     28.36 o 
   0   8   5      479.20      492.18     20.39 o 
   1   8   5      807.92      738.37     32.20 o 
   2   8   5      389.59      427.52     26.18 o 
   3   8   5      455.41      484.85     24.60 o 
   4   8   5       96.02      102.81     17.21 o 
   5   8   5      111.31       91.34     17.26 o 
   6   8   5       11.15       30.84     13.34 o 
   7   8   5      263.36      249.69     22.08 o 
   8   8   5       72.47       76.44     17.55 o 
   9   8   5       35.65       37.92     14.51 o 
  10   8   5      106.81      118.88     19.51 o 
  11   8   5       87.60       28.92     41.48 o 
 -15   9   5        4.41        3.40     33.92 o 
 -14   9   5       55.02       18.12     18.18 o 
 -13   9   5      162.72      131.66     24.11 o 
 -12   9   5      490.48      475.27     30.39 o 
 -11   9   5      365.98      331.77     24.48 o 
 -10   9   5     1479.51     1590.85     41.04 o 
  -9   9   5     1932.60     1991.25     45.06 o 
  -8   9   5      820.07      847.24     25.09 o 
  -7   9   5        0.68       -2.54      8.41 o 
  -6   9   5      339.42      326.95     16.74 o 
  -5   9   5      241.42      243.22     15.03 o 
  -4   9   5       89.25       77.08     10.81 o 
  -3   9   5      332.74      331.46     17.28 o 
  -2   9   5     1007.73      975.91     33.90 o 
  -1   9   5     1204.95     1203.96     33.05 o 
   0   9   5       99.96      135.48     16.55 o 
   1   9   5      119.64      110.93     15.68 o 
   2   9   5       55.31       27.58     12.66 o 
   3   9   5      237.50      228.45     18.44 o 
   4   9   5       16.57        5.77     10.94 o 
   5   9   5      282.47      250.68     24.96 o 
   6   9   5     1509.76     1472.23     60.47 o 
   7   9   5      301.28      326.92     25.17 o 
   8   9   5        3.19       33.33     15.58 o 
   9   9   5       37.04       38.49     17.67 o 
  10   9   5       17.80        4.55     25.71 o 
 -14  10   5      102.51      121.29     67.30 o 
 -13  10   5       14.60       78.84     19.09 o 
 -12  10   5      551.79      611.54     34.85 o 
 -11  10   5      142.65      104.96     18.34 o 
 -10  10   5       44.70       33.00     11.84 o 
  -9  10   5       41.30       57.79     10.61 o 
  -8  10   5      840.70      859.69     29.72 o 
  -7  10   5      389.65      427.19     21.01 o 
  -6  10   5      218.00      237.07     16.88 o 
  -5  10   5      419.71      415.55     21.43 o 
  -4  10   5     1025.84     1066.24     38.37 o 
  -3  10   5       18.52       35.25     15.18 o 
  -2  10   5      107.03      112.09     15.23 o 
  -1  10   5      541.94      547.46     29.25 o 
   0  10   5     2559.23     2544.41     64.19 o 
   1  10   5      216.89      213.04     20.90 o 
   2  10   5      914.42      882.09     34.21 o 
   3  10   5     1144.84     1134.73     39.58 o 
   4  10   5      548.61      513.84     28.23 o 
   5  10   5       64.61       60.03     15.35 o 
   6  10   5      479.46      474.74     35.48 o 
   7  10   5      112.73      126.53     18.92 o 
   8  10   5       56.68       53.40     17.38 o 
   9  10   5      161.71      170.44     22.81 o 
 -13  11   5      172.65      237.54     75.49 o 
 -12  11   5       55.60       86.35     23.94 o 
 -11  11   5       41.41       12.00     29.41 o 
 -10  11   5      232.46      227.91     21.88 o 
  -9  11   5       45.01       37.81     14.68 o 
  -8  11   5       62.57       57.76     12.81 o 
  -7  11   5      248.16      261.50     18.72 o 
  -6  11   5     3277.39     3396.18     59.58 o 
  -5  11   5      377.48      368.93     33.04 o 
  -4  11   5       35.78       38.87     17.51 o 
  -3  11   5       77.06       67.23     18.47 o 
  -2  11   5      130.03      136.48     33.14 o 
  -1  11   5     1243.03     1308.74     84.61 o 
   0  11   5      106.52      102.45     20.74 o 
   1  11   5      772.40      794.63     37.84 o 
   2  11   5     1459.97     1487.74     46.13 o 
   3  11   5      541.71      551.32     29.53 o 
   4  11   5      508.91      522.27     41.66 o 
   5  11   5        5.19       22.15     14.52 o 
   6  11   5       35.47       31.33     18.46 o 
   7  11   5      164.39      175.98     26.18 o 
   8  11   5      169.16      174.59     25.89 o 
   9  11   5      116.06      120.25     43.22 o 
 -12  12   5       23.71       57.29     49.26 o 
 -11  12   5       97.06       84.09     37.97 o 
 -10  12   5        2.69      -20.25     20.25 o 
  -9  12   5      404.62      412.97     28.03 o 
  -8  12   5       59.80       80.63     34.87 o 
  -7  12   5       49.62       42.96     17.73 o 
  -6  12   5      159.75      152.22     21.69 o 
  -5  12   5      119.60      117.02     18.64 o 
  -4  12   5      305.13      312.73     45.56 o 
  -3  12   5      490.83      512.31     56.06 o 
  -2  12   5       68.02       96.75     35.00 o 
  -1  12   5      651.21      734.16     69.17 o 
   0  12   5       28.88       39.22     32.29 o 
   1  12   5       27.49       24.66     16.89 o 
   2  12   5       59.83       39.43     16.27 o 
   3  12   5      220.02      213.52     24.63 o 
   4  12   5      471.49      495.25     30.83 o 
   5  12   5      326.51      351.34     27.06 o 
   6  12   5      113.93      108.13     23.89 o 
   7  12   5       87.16       56.41     36.96 o 
 -10  13   5      149.36      110.34     45.99 o 
  -9  13   5        1.16       18.74     21.90 o 
  -8  13   5       87.10       72.44     21.11 o 
  -7  13   5      283.90      264.57     32.89 o 
  -6  13   5       77.04       78.43     21.57 o 
  -5  13   5      477.55      524.03     43.82 o 
  -4  13   5      578.53      597.83     47.61 o 
  -3  13   5      141.38       80.61     32.91 o 
  -2  13   5       83.00       65.28     29.35 o 
  -1  13   5      209.87      216.00     43.74 o 
   0  13   5      216.74      193.73     42.70 o 
   1  13   5      133.86      122.57     30.59 o 
   2  13   5       96.89       77.25     20.18 o 
   3  13   5      792.59      862.74     47.09 o 
   4  13   5      103.02       89.39     21.65 o 
   5  13   5      113.77      111.82     45.48 o 
  -8  14   5       14.45       34.73     30.61 o 
  -7  14   5      201.17      192.73     31.30 o 
  -6  14   5     1053.00     1056.00     92.16 o 
  -5  14   5        4.32       12.91     20.80 o 
  -4  14   5       74.79       53.21     24.56 o 
  -3  14   5       56.85       81.48     58.53 o 
  -2  14   5       11.50       10.21     30.89 o 
  -1  14   5      148.61      229.44     49.04 o 
   0  14   5      125.92      114.35     28.00 o 
   1  14   5      464.28      481.53     45.19 o 
   2  14   5      433.41      435.36     45.67 o 
   3  14   5       52.14       76.79     35.77 o 
  -1  15   5      172.92      142.59     43.74 o 
 -18   0   6      141.16      113.43     39.11 o 
 -17   0   6       34.78       16.68     35.12 o 
 -16   0   6       21.35       40.14     21.95 o 
 -15   0   6       92.98       59.62     25.73 o 
 -14   0   6      739.49      720.28     58.94 o 
 -13   0   6      585.61      550.12     33.92 o 
 -12   0   6    21111.75    20898.23    382.85 o 
 -11   0   6      511.25      495.76     41.15 o 
 -10   0   6     2070.16     2201.61     81.77 o 
  -9   0   6       47.73       50.35     12.15 o 
  -8   0   6     1543.91     1476.67     42.21 o 
  -7   0   6      996.74     1018.32     33.52 o 
  -6   0   6      308.19      401.32     21.23 o 
  -5   0   6     2525.28     2487.35     76.34 o 
  -4   0   6     7758.45     7131.80    150.01 o 
  -3   0   6     1366.84     1258.58     33.35 o 
  -2   0   6      995.85      874.25     39.80 o 
  -1   0   6      208.56      221.79     15.90 o 
   0   0   6     5586.43     5417.88     69.36 o 
   1   0   6     9691.24     9753.02     93.58 o 
   2   0   6     4130.17     3856.62     56.81 o 
   3   0   6     4382.29     4301.85     63.70 o 
   4   0   6     2048.74     1868.94     81.84 o 
   5   0   6      116.65      109.27     13.06 o 
   6   0   6     3532.40     3444.24     81.96 o 
   7   0   6      345.65      343.52     28.61 o 
   8   0   6       88.55       59.28     25.92 o 
   9   0   6      200.04      190.50     35.66 o 
  10   0   6     1641.31     1864.95    103.26 o 
  11   0   6      101.74       76.90     32.65 o 
  12   0   6      420.17      427.25     59.50 o 
  13   0   6        1.77       15.68     29.90 o 
 -18   1   6      126.93      165.03     32.37 o 
 -17   1   6       30.32        8.47     25.16 o 
 -16   1   6       78.95       87.99     20.85 o 
 -15   1   6      152.54      187.69     25.63 o 
 -14   1   6      536.19      448.62     29.42 o 
 -13   1   6      353.70      410.46     29.00 o 
 -12   1   6      663.72      625.85     27.76 o 
 -11   1   6     1048.41     1027.56     41.14 o 
 -10   1   6     2335.83     2304.79    106.10 o 
  -9   1   6       33.78       37.67      9.91 o 
  -8   1   6      624.49      615.54     19.66 o 
  -7   1   6       94.34       87.52      6.02 o 
  -6   1   6     2818.74     2626.54     36.39 o 
  -5   1   6      112.86      118.96      8.48 o 
  -4   1   6      164.92      147.65     38.11 o 
  -3   1   6      473.36      483.68     37.81 o 
  -2   1   6     7518.74     7323.61     92.83 o 
  -1   1   6       33.52       14.05      5.43 o 
   0   1   6     4148.93     4282.22     53.16 o 
   1   1   6      386.74      431.26     10.26 o 
   2   1   6     4017.48     3975.03     34.81 o 
   3   1   6      114.35      121.09      6.40 o 
   4   1   6      315.56      288.32      9.15 o 
   5   1   6      495.91      461.80     16.63 o 
   6   1   6     1023.83     1042.77     31.42 o 
   7   1   6       99.71       99.69     12.42 o 
   8   1   6      699.53      705.01     29.05 o 
   9   1   6      448.05      456.46     26.64 o 
  10   1   6      823.70      926.85     68.69 o 
  11   1   6      329.59      299.20     28.10 o 
  12   1   6      666.57      666.30     72.66 o 
  13   1   6       11.88       47.56     33.61 o 
 -18   2   6       19.89       46.92     21.94 o 
 -17   2   6      123.00      120.98     22.61 o 
 -16   2   6      210.17      228.02     35.14 o 
 -15   2   6      224.27      168.21     60.08 o 
 -14   2   6       65.21      103.54     31.48 o 
 -13   2   6      232.99      280.85     25.07 o 
 -12   2   6      165.18      151.19     19.44 o 
 -11   2   6      232.26      212.69     18.84 o 
 -10   2   6      157.75      135.47     14.50 o 
  -9   2   6      324.17      308.42     18.48 o 
  -8   2   6     1382.64     1372.05     50.11 o 
  -7   2   6      840.87      837.85     26.96 o 
  -6   2   6      241.94      239.65     18.19 o 
  -5   2   6     2172.74     2250.40     39.79 o 
  -4   2   6     1591.74     1687.10     69.62 o 
  -3   2   6     2571.34     2568.46     43.39 o 
  -2   2   6      779.52      791.36     23.08 o 
  -1   2   6     2371.25     2497.81     35.30 o 
   0   2   6     4326.22     4118.50     56.88 o 
   1   2   6      571.63      534.53     11.08 o 
   2   2   6       31.96       55.41      4.56 o 
   3   2   6      144.43      123.18      6.60 o 
   4   2   6      105.28      120.97     10.57 o 
   5   2   6       53.09       45.08      9.01 o 
   6   2   6      353.28      351.80     17.78 o 
   7   2   6      529.27      507.94     21.22 o 
   8   2   6      262.00      232.49     18.58 o 
   9   2   6       44.90       45.19     13.52 o 
  10   2   6        9.44      -13.13     13.13 o 
  11   2   6       52.60       19.35     18.63 o 
  12   2   6        1.99      -24.56     24.56 o 
  13   2   6        7.19       22.34     30.25 o 
 -18   3   6        9.47      -24.14     24.14 o 
 -17   3   6        3.43       -3.32     17.86 o 
 -16   3   6       58.20       78.40     19.17 o 
 -15   3   6       71.55      127.35     26.36 o 
 -14   3   6      220.05      254.61     46.91 o 
 -13   3   6       74.48       81.14     35.42 o 
 -12   3   6     1877.35     1803.91     58.42 o 
 -11   3   6       16.83       22.35     15.95 o 
 -10   3   6      146.55      145.63     13.16 o 
  -9   3   6      469.91      468.08     14.57 o 
  -8   3   6      424.04      429.12     37.06 o 
  -7   3   6     1658.81     1816.95     71.49 o 
  -6   3   6      103.64       83.16     13.69 o 
  -5   3   6     1080.42     1088.96     42.78 o 
  -4   3   6    12869.05    12888.87    170.33 o 
  -3   3   6      190.09      198.77     13.90 o 
  -2   3   6     2622.16     2478.60     79.94 o 
  -1   3   6     3420.58     3314.91     41.77 o 
   0   3   6        2.13        5.63      6.16 o 
   1   3   6      649.19      629.65     16.63 o 
   2   3   6     2059.48     1972.82     32.75 o 
   3   3   6     1498.08     1394.79     23.92 o 
   4   3   6     2571.37     2509.36     41.64 o 
   5   3   6      198.46      206.66     13.25 o 
   6   3   6     1654.68     1665.36     36.80 o 
   7   3   6      526.94      502.94     21.78 o 
   8   3   6      276.60      261.55     17.44 o 
   9   3   6      112.19       72.68     33.37 o 
  10   3   6      316.39      347.32     37.71 o 
  11   3   6       34.01       23.74     19.47 o 
  12   3   6      345.06      291.82     38.25 o 
  13   3   6       29.09       43.49     32.31 o 
 -18   4   6      283.83      264.09     53.45 o 
 -17   4   6       37.17       43.49     24.52 o 
 -16   4   6      565.54      534.13     37.74 o 
 -15   4   6      316.44      351.48     77.14 o 
 -14   4   6      982.33     1138.49     68.61 o 
 -13   4   6      190.34      254.14     42.26 o 
 -12   4   6      557.67      580.95     58.31 o 
 -11   4   6      604.98      579.35     43.27 o 
 -10   4   6      195.77      180.36     20.94 o 
  -9   4   6      295.21      316.52     17.64 o 
  -8   4   6     2476.19     2452.11     53.99 o 
  -7   4   6     1236.10     1309.89     38.12 o 
  -6   4   6    10038.24    10344.43    191.51 o 
  -5   4   6      203.05      224.96     17.67 o 
  -4   4   6     3803.36     3854.68     73.34 o 
  -3   4   6       71.46       88.23     11.17 o 
  -2   4   6     3224.31     2934.96     52.26 o 
  -1   4   6     1773.35     1795.69     40.25 o 
   0   4   6     8657.48     8276.28    104.82 o 
   1   4   6      936.90      935.21     25.82 o 
   2   4   6     3494.80     3337.67     41.21 o 
   3   4   6      294.24      293.37     12.29 o 
   4   4   6      226.64      235.98     11.91 o 
   5   4   6      675.24      637.76     21.70 o 
   6   4   6       31.13       21.17      8.08 o 
   7   4   6       98.39       97.58     15.54 o 
   8   4   6      255.50      277.97     21.11 o 
   9   4   6      300.69      277.67     22.06 o 
  10   4   6      422.80      428.17     29.71 o 
  11   4   6       96.56      101.50     21.40 o 
  12   4   6      557.60      574.34     42.05 o 
 -18   5   6       68.49      122.79     47.27 o 
 -17   5   6       53.47       42.30     25.29 o 
 -16   5   6      155.30      143.01     31.20 o 
 -15   5   6       78.53      127.93     41.42 o 
 -14   5   6     1319.75     1337.75     66.84 o 
 -13   5   6      160.31      156.70     38.34 o 
 -12   5   6       57.29       72.39     17.62 o 
 -11   5   6       88.97      122.57     34.25 o 
 -10   5   6     1284.38     1339.93     44.44 o 
  -9   5   6      262.12      293.31     25.82 o 
  -8   5   6      576.07      551.10     26.82 o 
  -7   5   6      765.97      654.95     44.90 o 
  -6   5   6     4209.70     4133.60     87.18 o 
  -5   5   6     3804.44     3880.00     76.38 o 
  -4   5   6      209.46      240.28     19.13 o 
  -3   5   6      209.37      227.12     10.78 o 
  -2   5   6     3613.76     3367.66     37.49 o 
  -1   5   6      691.64      664.96     18.68 o 
   0   5   6    10450.37     9766.10     99.66 o 
   1   5   6     1258.64     1227.48     25.79 o 
   2   5   6      683.02      612.64     26.11 o 
   3   5   6     1391.46     1360.75     26.05 o 
   4   5   6      439.95      470.71     18.46 o 
   5   5   6      694.80      665.27     28.19 o 
   6   5   6      583.96      642.40     28.74 o 
   7   5   6       68.15       45.80     13.28 o 
   8   5   6     2179.54     2185.29     61.94 o 
  11   0 -18        6.45      -19.83     25.25 o 
   9   0 -16        8.67       -0.90     26.82 o 
   7   0 -14       10.71      -13.26     16.80 o 
   5   0 -12      163.36      150.30     14.89 o 
   3   0 -10      257.20      262.95     17.76 o 
   1   0  -8     3476.56     3406.48     52.74 o 
  -1   0  -6     8605.69     8965.69    131.39 o 
  -3   0  -4        0.65        0.93     14.35 o 
  -5   0  -2      794.68      645.17     43.21 o 
  -7   0   0     2425.37     2432.42     57.35 o 
  -9   0   2      597.42      500.36     37.17 o 
 -11   0   4       61.54       54.76     21.54 o 
 -13   0   6      520.08      365.60     45.78 o 
   9   5   6       20.49      -13.08     13.08 o 
  10   5   6       94.21       74.66     17.01 o 
  11   5   6      100.90       72.22     21.82 o 
  12   5   6      214.82      220.42    115.27 o 
 -17   6   6      170.14      189.10     52.74 o 
 -16   6   6       80.14       88.42     30.74 o 
 -15   6   6       33.73        5.00     21.20 o 
 -14   6   6       40.18       65.96     25.12 o 
 -13   6   6      344.89      367.84     40.44 o 
 -12   6   6      110.24      114.66     35.53 o 
 -11   6   6       70.84       61.48     18.10 o 
 -10   6   6      205.03      211.18     29.13 o 
  -9   6   6      743.85      727.91     27.61 o 
  -8   6   6      261.02      265.83     21.40 o 
  -7   6   6      249.76      214.40     26.54 o 
  -6   6   6      294.55      290.40     18.41 o 
  -5   6   6      326.01      324.12     18.26 o 
  -4   6   6      104.25      115.92      9.85 o 
  -3   6   6     1561.69     1496.94     38.11 o 
  -2   6   6      801.27      816.32     16.17 o 
  -1   6   6     1015.17      955.44     26.42 o 
   0   6   6     2629.40     2523.04     38.50 o 
   1   6   6      367.65      434.42     22.95 o 
   2   6   6      297.67      252.86     18.36 o 
   3   6   6      335.31      340.71     17.98 o 
   4   6   6       90.21       93.97     14.12 o 
   5   6   6     1508.05     1442.21     42.22 o 
   6   6   6       72.32       89.51     24.32 o 
   7   6   6       22.22       41.00     12.34 o 
   8   6   6      305.14      282.39     23.72 o 
   9   6   6       93.62       83.28     16.14 o 
  10   6   6       26.68       31.49     21.01 o 
  11   6   6       21.85      -10.32     19.15 o 
  12   6   6       23.79      130.84     53.43 o 
 -16   7   6      312.09      304.91     40.88 o 
 -15   7   6      412.70      480.34     52.36 o 
 -14   7   6      184.16      173.30     54.99 o 
 -13   7   6      360.28      325.29     36.20 o 
 -12   7   6       13.63       -1.33     22.58 o 
 -11   7   6      177.41      233.41     52.60 o 
 -10   7   6      178.45      173.01     22.51 o 
  -9   7   6       75.01       71.90     11.65 o 
  -8   7   6     2680.27     2703.37     57.95 o 
  -7   7   6     1421.90     1409.62     39.91 o 
  -6   7   6       36.64       38.56     11.20 o 
  -5   7   6       98.81      107.44     12.32 o 
  -4   7   6       30.03       29.05      7.98 o 
  -3   7   6      201.97      210.28     11.15 o 
  -2   7   6       32.94       35.12      5.89 o 
  -1   7   6      747.48      722.37     24.13 o 
   0   7   6     2459.72     2344.04     43.52 o 
   1   7   6      387.36      362.31     22.92 o 
   2   7   6       13.39       40.62     18.75 o 
   3   7   6      174.82      183.49     18.57 o 
   4   7   6      146.67      177.97     22.53 o 
   5   7   6      100.56      101.45     15.43 o 
   6   7   6      500.53      493.25     27.46 o 
   7   7   6     1199.50     1198.30     42.28 o 
   8   7   6     1284.96     1289.20     46.68 o 
   9   7   6      215.58      201.32     23.41 o 
  10   7   6      110.08       78.05     17.82 o 
  11   7   6       22.11       37.51     25.39 o 
 -15   8   6      135.42       99.09     30.50 o 
 -14   8   6     1293.50     1496.35     74.48 o 
 -13   8   6      518.90      477.79     56.55 o 
 -12   8   6      126.95       90.05     25.36 o 
 -11   8   6      207.06      222.59     30.18 o 
 -10   8   6     4178.63     4510.06     86.91 o 
  -9   8   6      102.37      117.81     14.26 o 
  -8   8   6      644.62      666.14     26.41 o 
  -7   8   6     1103.93     1170.10     33.31 o 
  -6   8   6     1803.66     1896.03     40.69 o 
  -5   8   6      162.55      183.49     14.06 o 
  -4   8   6      733.59      716.33     23.06 o 
  -3   8   6      439.77      437.16     18.53 o 
  -2   8   6     1822.84     1801.89     45.93 o 
  -1   8   6      856.72      823.78     26.75 o 
   0   8   6     2246.41     2246.42     57.31 o 
   1   8   6      829.01      867.19     35.72 o 
   2   8   6      423.14      474.25     27.90 o 
   3   8   6      886.85      904.07     39.76 o 
   4   8   6      261.94      265.64     24.34 o 
   5   8   6     1037.33     1017.40     38.25 o 
   6   8   6      435.63      416.44     26.28 o 
   7   8   6      158.38      160.11     19.25 o 
   8   8   6     2378.49     2481.41     65.97 o 
   9   8   6      122.05      120.28     19.94 o 
  10   8   6       61.47       54.86     17.97 o 
 -15   9   6       35.49       75.95     28.70 o 
 -14   9   6       60.83        5.14     28.24 o 
 -13   9   6      999.55     1100.82     63.30 o 
 -12   9   6      988.94     1109.84     62.35 o 
 -11   9   6      330.04      385.96     37.47 o 
 -10   9   6       43.29       39.27     10.76 o 
  -9   9   6      305.69      334.27     17.09 o 
  -8   9   6      664.61      716.10     23.29 o 
  -7   9   6       18.20       27.47     18.12 o 
  -6   9   6      439.06      424.97     21.22 o 
  -5   9   6      139.65      134.52     12.84 o 
  -4   9   6     1231.80     1198.02     48.37 o 
  -3   9   6      717.29      746.84     31.43 o 
  -2   9   6      315.63      288.83     20.62 o 
  -1   9   6      106.60      103.21     15.68 o 
   0   9   6     2176.36     2052.18     57.57 o 
   1   9   6      565.92      622.83     31.98 o 
   2   9   6      456.08      482.30     28.00 o 
   3   9   6      395.59      382.66     24.81 o 
   4   9   6      631.53      642.14     37.11 o 
   5   9   6      246.54      236.58     25.31 o 
   6   9   6      458.23      473.77     29.43 o 
   7   9   6      125.44       99.57     18.40 o 
   8   9   6      280.01      265.86     25.05 o 
   9   9   6       48.06       66.40     18.00 o 
 -14  10   6       89.48       94.21     21.68 o 
 -13  10   6        1.37       -8.35     17.49 o 
 -12  10   6      361.36      419.73     37.61 o 
 -11  10   6      153.21      145.98     20.20 o 
 -10  10   6      107.86      128.51     14.86 o 
  -9  10   6       82.59       99.84     15.15 o 
  -8  10   6       57.39       47.39     11.02 o 
  -7  10   6      772.85      813.34     27.91 o 
  -6  10   6       88.50       61.54     19.16 o 
  -5  10   6       30.04       41.83     16.82 o 
  -4  10   6       68.39      106.59     21.15 o 
  -3  10   6      358.24      333.15     29.03 o 
  -2  10   6      242.73      239.19     19.12 o 
  -1  10   6      240.57      245.55     22.51 o 
   0  10   6       76.84       67.49     15.15 o 
   1  10   6     1278.65     1295.33     47.84 o 
   2  10   6      566.82      562.90     28.62 o 
   3  10   6       11.61        9.88     11.85 o 
   4  10   6      134.01      165.87     22.36 o 
   5  10   6        3.74       -4.66     18.00 o 
   6  10   6      156.44      188.10     22.80 o 
   7  10   6      313.14      307.83     26.13 o 
   8  10   6      208.67      225.15     27.38 o 
   9  10   6      161.69      105.24     38.88 o 
 -13  11   6       35.03       -6.98     24.83 o 
 -12  11   6      222.10      163.12     31.44 o 
 -11  11   6       40.28       59.49     26.43 o 
 -10  11   6       32.99       52.18     25.71 o 
  -9  11   6      319.37      295.38     23.54 o 
  -8  11   6       83.45       97.11     18.92 o 
  -7  11   6      382.37      446.82     30.07 o 
  -6  11   6      602.67      668.96     42.84 o 
  -5  11   6       63.10       91.35     19.91 o 
  -4  11   6       28.90       41.52     16.64 o 
  -3  11   6     1500.24     1469.26     58.07 o 
  -2  11   6      494.71      517.99     55.02 o 
  -1  11   6      696.91      766.98     67.68 o 
   0  11   6      437.26      394.48     28.60 o 
   1  11   6      643.34      657.60     35.40 o 
   2  11   6        6.74        6.15     12.68 o 
   3  11   6       32.02       37.58     13.88 o 
   4  11   6       49.13       47.51     17.91 o 
   5  11   6      631.26      688.93     41.49 o 
   6  11   6       30.99        4.27     18.33 o 
   7  11   6       59.50       25.92     16.11 o 
   8  11   6      158.63      159.19     43.39 o 
 -12  12   6      100.22      250.30     55.68 o 
 -11  12   6      108.59      121.31     31.12 o 
 -10  12   6       46.22       29.61     33.78 o 
  -9  12   6       90.76       77.97     24.74 o 
  -8  12   6      224.77      232.63     25.49 o 
  -7  12   6      105.53       93.67     19.45 o 
  -6  12   6      601.38      608.77     36.46 o 
  -5  12   6      667.95      711.23     45.04 o 
  -4  12   6     1588.78     1511.93    139.35 o 
  -3  12   6      369.55      394.10     51.51 o 
  -2  12   6      452.80      527.96     58.13 o 
  -1  12   6       29.65       56.98     28.81 o 
   0  12   6        2.25       43.04     33.86 o 
   1  12   6       33.99       46.56     16.90 o 
   2  12   6      193.90      165.76     23.72 o 
   3  12   6      318.89      310.26     25.54 o 
   4  12   6      348.05      343.29     32.05 o 
   5  12   6       35.78       12.69     22.74 o 
   6  12   6      117.89       70.43     46.91 o 
 -10  13   6       21.21       19.82     35.76 o 
  -9  13   6      101.12      144.96     31.31 o 
  -8  13   6      175.31      197.09     25.31 o 
  -7  13   6      465.28      478.98     37.98 o 
  -6  13   6      129.86      125.88     28.75 o 
  -5  13   6      217.02      262.73     72.64 o 
  -4  13   6      777.17      756.53     72.57 o 
  -3  13   6      242.30      224.61     42.26 o 
  -2  13   6      104.12       83.99     31.22 o 
  -1  13   6      119.61      156.53     36.82 o 
   0  13   6       49.33       21.90     25.23 o 
   1  13   6      807.86      854.42     47.00 o 
   2  13   6      487.17      516.50     37.40 o 
   3  13   6      174.02      204.04     26.67 o 
   4  13   6      183.03      157.03     46.25 o 
  -8  14   6       18.31        6.07     31.75 o 
  -7  14   6       25.59      -11.90     23.31 o 
  -6  14   6       55.56       47.34     22.52 o 
  -5  14   6       42.42       40.19     23.44 o 
  -4  14   6        4.20       34.66     27.67 o 
  -3  14   6       85.34       56.04     29.77 o 
  -2  14   6      158.48      134.73     40.02 o 
  -1  14   6      416.53      496.31     66.64 o 
   0  14   6      126.43      131.11     28.38 o 
   1  14   6      219.26      186.10     47.67 o 
 -18   1   7      400.49      405.54     45.70 o 
 -17   1   7       17.98       68.16     27.79 o 
 -16   1   7      174.76      160.08     27.68 o 
 -15   1   7      545.60      518.45     72.21 o 
 -14   1   7      491.96      475.58     33.32 o 
 -13   1   7      331.51      351.98     27.13 o 
 -12   1   7      847.39      812.99     38.39 o 
 -11   1   7      368.24      361.94     27.31 o 
 -10   1   7     3468.63     3484.29     75.94 o 
  -9   1   7      257.71      241.70     14.34 o 
  -8   1   7     2256.69     2203.63     38.82 o 
  -7   1   7      891.09      916.07     21.00 o 
  -6   1   7      304.53      300.33     12.85 o 
  -5   1   7      572.87      546.98     21.65 o 
  -4   1   7      161.69      104.14     12.54 o 
  -3   1   7      354.94      297.57     23.72 o 
  -2   1   7     2628.31     2486.00     44.71 o 
  -1   1   7      414.49      454.27     20.30 o 
   0   1   7     5432.54     5483.69     45.59 o 
   1   1   7      130.33      137.75      6.43 o 
   2   1   7      303.09      273.50     11.20 o 
   3   1   7      324.44      303.73      9.73 o 
   4   1   7     1632.57     1619.19     26.53 o 
   5   1   7      977.63      959.06     22.72 o 
   6   1   7     1460.02     1467.03     33.48 o 
 -15   0   8      946.65     1060.91     73.98 o 
 -17   0  10        1.00       23.09     41.16 o 
   7   1   7      503.89      474.15     23.99 o 
   8   1   7     1012.86     1062.72     36.24 o 
   9   1   7      306.93      276.15     23.77 o 
  10   1   7       21.07       25.19     18.08 o 
  11   1   7       99.30      101.56     25.38 o 
  12   1   7      198.60      224.47     45.23 o 
 -19   2   7       70.47       84.46     42.40 o 
 -18   2   7      387.25      351.94     37.88 o 
 -17   2   7      120.15      115.84     32.24 o 
 -16   2   7      223.20      248.31     46.98 o 
 -15   2   7      150.32      141.01     34.85 o 
 -14   2   7      762.25      779.41     41.40 o 
 -13   2   7      235.19      250.01     41.52 o 
 -12   2   7      137.69      131.62     28.76 o 
 -11   2   7      499.33      512.81     24.13 o 
 -10   2   7     5779.90     5928.41     84.74 o 
  -9   2   7      135.63      142.85      8.46 o 
  -8   2   7      827.68      834.46     20.50 o 
  -7   2   7     1389.37     1370.54     27.95 o 
  -6   2   7     1960.05     1876.06     37.34 o 
  -5   2   7      620.31      592.87     21.12 o 
  -4   2   7     4550.85     4321.52     63.22 o 
  -3   2   7       66.22       80.65     10.36 o 
  -2   2   7    14841.45    14620.03    153.68 o 
  -1   2   7      636.28      630.22     18.95 o 
   0   2   7     3526.43     3340.09     58.56 o 
   1   2   7     1552.09     1610.56     23.34 o 
   2   2   7      539.31      515.05     13.62 o 
   3   2   7      356.96      378.42     11.02 o 
   4   2   7     4051.58     4018.00     48.82 o 
   5   2   7     1136.00     1147.17     29.67 o 
   6   2   7     1537.97     1602.32     36.77 o 
   7   2   7      140.07      160.43     15.68 o 
   8   2   7     1417.59     1526.86     44.11 o 
   9   2   7        4.90       -4.48     12.19 o 
  10   2   7       68.39       78.76     21.45 o 
  11   2   7      201.34      148.31     40.85 o 
  12   2   7      586.97      652.44     75.56 o 
 -19   3   7      138.47      138.85     45.44 o 
 -18   3   7        2.87      -11.02     18.58 o 
 -17   3   7       80.45      162.90     30.46 o 
 -16   3   7      561.99      686.68     61.56 o 
 -15   3   7       49.11       45.34     26.80 o 
 -14   3   7      812.99      835.03     43.58 o 
 -13   3   7       68.86       57.51     15.93 o 
 -12   3   7     1440.84     1565.26     90.09 o 
 -11   3   7       28.76       26.50     18.02 o 
 -10   3   7      176.64      155.32     14.54 o 
  -9   3   7      189.22      204.76     15.48 o 
  -8   3   7     4849.70     4705.01    133.26 o 
  -7   3   7     1538.85     1525.77     48.98 o 
  -6   3   7     4120.82     3879.86    138.55 o 
  -5   3   7      470.82      465.57     25.79 o 
  -4   3   7     6528.98     6281.91    103.81 o 
  -3   3   7     4558.90     4322.11     64.05 o 
  -2   3   7      188.61      156.45     10.25 o 
  -1   3   7      687.23      665.79     18.30 o 
   0   3   7      833.66      739.17     21.63 o 
   1   3   7     1826.59     1784.51     30.12 o 
   2   3   7     2582.15     2536.86     43.58 o 
   3   3   7      339.66      341.12     15.82 o 
   4   3   7      433.05      440.03     18.46 o 
   5   3   7     1572.98     1588.51     35.53 o 
   6   3   7      636.92      676.56     24.16 o 
   7   3   7       15.82       10.33      9.07 o 
   8   3   7       73.87       77.20     14.78 o 
   9   3   7        5.61      -14.99     14.99 o 
  10   3   7      552.06      551.14     38.06 o 
  11   3   7      188.13      195.60     27.81 o 
 -18   4   7       49.89       64.66     37.52 o 
 -17   4   7        8.38       -0.74     21.26 o 
 -16   4   7        3.94       63.57     50.36 o 
 -15   4   7      451.44      566.61     63.13 o 
 -14   4   7      445.96      502.40     56.65 o 
 -13   4   7      205.23      200.76     23.82 o 
 -12   4   7       14.69       12.26     15.60 o 
 -11   4   7      636.42      613.75     69.14 o 
 -10   4   7      480.02      437.37     21.75 o 
  -9   4   7      952.97      976.16     62.39 o 
  -8   4   7      548.42      507.63     29.64 o 
  -7   4   7      291.18      295.85     44.48 o 
  -6   4   7     3528.75     3317.22    100.02 o 
  -5   4   7       52.94       36.41     13.71 o 
  -4   4   7      460.80      444.75     25.73 o 
  -3   4   7     1481.63     1413.10     36.01 o 
  -2   4   7      118.81      142.18     18.32 o 
  -1   4   7      923.67      915.11     29.12 o 
   0   4   7       64.36       58.22      9.95 o 
   1   4   7       73.81       75.74     11.14 o 
   2   4   7     2611.22     2571.12     51.84 o 
   3   4   7      756.86      734.35     24.30 o 
   4   4   7      379.99      397.83     15.46 o 
   5   4   7      235.71      235.78     14.56 o 
   6   4   7       94.77      108.94     14.42 o 
   7   4   7      236.21      242.29     20.00 o 
   8   4   7      117.84      124.64     16.05 o 
   9   4   7       46.06       28.45     12.87 o 
  10   4   7      116.49      117.38     22.26 o 
  11   4   7       55.45       77.53     31.04 o 
  12   4   7       18.32       40.24     36.42 o 
 -18   5   7      110.71       34.58     41.32 o 
 -17   5   7       78.67      117.11     31.14 o 
 -16   5   7       13.71       26.49     22.62 o 
 -15   5   7        4.68       53.16     25.66 o 
 -14   5   7      433.97      512.30     61.42 o 
 -13   5   7      152.88      189.14     67.33 o 
 -12   5   7       52.22       47.66     17.65 o 
 -11   5   7       47.85       39.61     16.40 o 
 -10   5   7      811.89      858.77     63.91 o 
  -9   5   7      428.96      455.39     25.02 o 
  -8   5   7      207.60      201.82     19.61 o 
  -7   5   7     1822.94     1793.66     78.62 o 
  -6   5   7     3815.64     3787.51     77.10 o 
  -5   5   7      111.42      127.50     17.76 o 
  -4   5   7      122.42      116.74     16.24 o 
  -3   5   7      721.69      699.87     22.59 o 
  -2   5   7     2466.52     2358.24     51.71 o 
  -1   5   7     1121.10     1082.60     43.80 o 
   0   5   7      819.38      891.68     31.11 o 
   1   5   7     1513.16     1466.50     35.60 o 
   2   5   7        6.80       -0.34      8.81 o 
   3   5   7      533.76      527.43     24.41 o 
   4   5   7        2.35        7.98     10.40 o 
   5   5   7       62.98       53.56     13.03 o 
   6   5   7      185.55      168.68     17.48 o 
   7   5   7      133.35      123.47     19.36 o 
   8   5   7      688.57      709.86     33.50 o 
   9   5   7      204.24      223.70     21.65 o 
  10   5   7       52.79       24.83     16.94 o 
  11   5   7      170.29      140.91     25.83 o 
  12   5   7      216.48      366.58     69.71 o 
 -17   6   7      126.51      126.31     50.03 o 
 -16   6   7      394.12      372.92     59.23 o 
 -15   6   7       50.66      108.04     29.11 o 
 -14   6   7      805.93      785.03     52.27 o 
 -13   6   7      348.53      446.40     53.87 o 
 -12   6   7     1730.01     1804.13    111.93 o 
 -11   6   7       48.39       38.76     27.65 o 
 -10   6   7      136.88      165.63     35.85 o 
  -9   6   7      271.60      282.58     22.23 o 
  -8   6   7     2573.69     2533.53     65.77 o 
  -7   6   7       27.95       28.22     14.23 o 
  -6   6   7     1863.44     1842.32     53.95 o 
  -5   6   7     1908.02     1803.57     52.62 o 
  -4   6   7     2101.22     2180.65     57.19 o 
  -3   6   7     1005.49     1016.01     23.80 o 
  -2   6   7      339.38      353.67     18.04 o 
  -1   6   7      348.50      372.70     17.52 o 
   0   6   7     3091.00     2940.01     47.70 o 
   1   6   7      214.10      194.29     17.97 o 
   2   6   7     6789.49     6702.14     80.75 o 
   3   6   7     1963.92     1950.86     41.50 o 
   4   6   7      420.55      342.20     23.13 o 
   5   6   7       43.62       63.29     13.05 o 
   6   6   7      493.71      492.75     26.85 o 
   7   6   7      205.56      217.65     20.82 o 
   8   6   7      191.00      217.84     34.15 o 
   9   6   7       18.53       15.79     13.81 o 
  10   6   7     1312.86     1317.02     50.56 o 
  11   6   7       58.82      -18.44     25.80 o 
 -16   7   7      331.49      378.15     41.91 o 
 -15   7   7       42.69       72.35     26.44 o 
 -14   7   7      566.32      607.76     49.36 o 
 -13   7   7      402.60      466.32     57.47 o 
 -12   7   7      558.48      591.42     39.18 o 
 -11   7   7      976.23     1020.61     76.37 o 
 -10   7   7      658.23      655.59     37.99 o 
  -9   7   7       86.71      118.03     15.00 o 
  -8   7   7     1932.09     2015.37     88.83 o 
  -7   7   7       93.27       98.96     20.56 o 
  -6   7   7     1182.24     1218.15     36.41 o 
  -5   7   7      767.08      763.12     27.69 o 
  -4   7   7      397.69      436.97     17.13 o 
  -3   7   7      866.52      787.05     32.66 o 
  -2   7   7      940.19      908.50     31.04 o 
  -1   7   7      382.51      342.08     19.05 o 
   0   7   7      499.87      558.26     28.35 o 
   1   7   7      215.30      194.81     23.91 o 
   2   7   7     2428.54     2435.56     63.27 o 
   3   7   7       13.55       10.69     11.84 o 
   4   7   7      140.27      132.29     16.04 o 
   5   7   7     1005.58      989.97     38.78 o 
   6   7   7      454.62      462.78     28.42 o 
   7   7   7      156.72      128.76     17.85 o 
   8   7   7      444.26      398.86     28.18 o 
   9   7   7      169.10      155.85     22.39 o 
  10   7   7      595.73      503.80     38.43 o 
 -16   8   7       10.65       27.12     27.85 o 
 -15   8   7      104.47      101.86     29.93 o 
 -14   8   7       48.89       50.67     28.70 o 
 -13   8   7      501.27      527.46     45.96 o 
 -12   8   7        9.30       32.72     21.60 o 
 -11   8   7       61.18      118.87     37.04 o 
 -10   8   7      171.75      176.38     23.42 o 
  -9   8   7      174.51      160.54     27.84 o 
  -8   8   7      199.73      197.10     23.67 o 
  -7   8   7      145.31      175.85     15.12 o 
  -6   8   7        0.76      -11.48     11.48 o 
  -5   8   7      783.13      804.07     29.51 o 
  -4   8   7       54.18       60.21     16.15 o 
  -3   8   7      905.37      908.72     33.00 o 
  -2   8   7      387.92      464.15     23.96 o 
  -1   8   7      754.26      776.62     34.13 o 
   0   8   7      614.75      625.21     31.50 o 
   1   8   7      602.66      622.49     39.48 o 
   2   8   7        0.10       -7.74     13.84 o 
   3   8   7      426.88      448.80     30.31 o 
   4   8   7       11.17       39.91     13.75 o 
   5   8   7      212.57      223.43     20.53 o 
   6   8   7       96.85      113.55     17.77 o 
   7   8   7      184.17      196.81     21.16 o 
   8   8   7       55.37       67.61     16.37 o 
   9   8   7      372.39      386.65     29.66 o 
  10   8   7       11.89       21.91     35.31 o 
 -15   9   7      284.58      273.64     39.31 o 
 -14   9   7      869.75      969.60     61.75 o 
 -13   9   7     1113.90     1194.39     67.27 o 
 -12   9   7      497.87      543.99     45.46 o 
 -11   9   7       27.34       41.96     23.63 o 
 -10   9   7      267.97      252.03     23.46 o 
  -9   9   7      211.98      218.01     16.49 o 
  -8   9   7      151.44      161.11     16.10 o 
  -7   9   7      303.82      282.23     22.43 o 
  -6   9   7     1125.10     1115.32     48.99 o 
  -5   9   7      796.62      820.70     42.01 o 
  -4   9   7        5.26        4.08     15.04 o 
  -3   9   7       98.24       78.30     14.06 o 
  -2   9   7       54.78       33.03     11.78 o 
  -1   9   7      531.47      575.29     31.19 o 
   0   9   7       22.77       13.05     13.17 o 
   1   9   7      478.31      459.27     29.01 o 
   2   9   7     1860.27     1821.97     58.28 o 
   3   9   7      359.73      356.56     28.55 o 
   4   9   7        8.52        0.67     14.69 o 
   5   9   7       37.36       28.95     13.61 o 
   6   9   7       60.46       54.76     15.99 o 
   7   9   7       83.63       51.46     16.47 o 
   8   9   7       11.05       -9.13     15.97 o 
   9   9   7      128.47      100.69     56.76 o 
 -14  10   7       71.92       86.24     30.74 o 
 -13  10   7        1.34      -15.63     17.37 o 
 -12  10   7      536.88      524.83     35.95 o 
 -11  10   7      259.02      280.30     28.07 o 
 -10  10   7       17.02        0.72     21.72 o 
  -9  10   7      378.55      430.94     25.27 o 
  -8  10   7      815.63      875.55     45.41 o 
  -7  10   7       41.46       47.22     19.47 o 
  -6  10   7      561.20      569.83     38.17 o 
  -5  10   7      203.67      182.91     23.82 o 
  -4  10   7     1188.66     1158.41     50.42 o 
  -3  10   7      363.31      328.88     29.59 o 
  -2  10   7      907.53      825.46     44.14 o 
  -1  10   7     1382.91     1393.74     49.21 o 
   0  10   7     1286.74     1253.93     47.38 o 
   1  10   7       45.06       35.12     17.63 o 
   2  10   7      217.74      219.15     23.45 o 
   3  10   7       92.58      100.75     17.93 o 
   4  10   7        8.91       13.45     14.37 o 
   5  10   7      434.42      438.53     30.11 o 
   6  10   7      811.51      823.16     50.10 o 
   7  10   7      245.03      266.93     24.81 o 
   8  10   7      258.63      187.27     45.99 o 
 -14  11   7      495.76      319.06     58.68 o 
 -13  11   7       38.36       34.27     44.86 o 
 -12  11   7       50.78       14.85     23.16 o 
 -11  11   7       87.85       90.23     40.69 o 
 -10  11   7      993.17     1004.82     84.96 o 
  -9  11   7      163.21      195.00     29.80 o 
  -8  11   7       15.99       27.33     16.35 o 
  -7  11   7       15.32       16.79     17.56 o 
  -6  11   7      260.58      295.95     31.19 o 
  -5  11   7     1399.70     1479.22     61.59 o 
  -4  11   7      351.29      339.80     50.61 o 
  -3  11   7      136.23      140.26     33.92 o 
  -2  11   7     1495.73     1451.83     91.82 o 
  -1  11   7      571.43      506.20     73.43 o 
   0  11   7      271.09      272.69     34.07 o 
   1  11   7      106.80      102.82     24.93 o 
   2  11   7       21.74       10.14     17.45 o 
   3  11   7      520.34      529.82     37.26 o 
   4  11   7      356.88      358.00     31.89 o 
   5  11   7       80.03       60.75     17.66 o 
   6  11   7      184.19      141.17     21.36 o 
 -11  12   7       11.11        7.14     35.31 o 
 -10  12   7       61.22       28.21     34.57 o 
  -9  12   7       75.60       46.98     22.66 o 
  -8  12   7      155.59      130.32     22.13 o 
  -7  12   7      857.30      923.55     45.63 o 
  -6  12   7      109.94       84.96     36.75 o 
  -5  12   7      428.11      427.95     37.28 o 
  -4  12   7      276.61      321.16     46.43 o 
  -3  12   7      155.76      132.18     33.88 o 
  -2  12   7       61.87       37.64     25.18 o 
  -1  12   7       37.26       93.22     33.93 o 
   0  12   7      182.21      267.05     33.98 o 
   1  12   7      225.32      185.29     23.89 o 
   2  12   7      171.55      179.79     31.18 o 
   3  12   7       66.59       78.59     20.54 o 
   4  12   7      152.72      184.51     26.04 o 
   5  12   7       48.34       33.54     21.29 o 
   6  12   7       90.80       92.34     36.55 o 
 -10  13   7       66.28       26.20     40.02 o 
  -9  13   7      247.09      244.57     38.68 o 
  -8  13   7      358.39      403.44     42.20 o 
  -7  13   7      247.15      248.35     28.22 o 
  -6  13   7       25.85       42.73     33.31 o 
  -5  13   7      118.50       87.23     35.74 o 
  -4  13   7      124.39       68.52     31.36 o 
  -3  13   7      112.19      105.08     32.93 o 
  -2  13   7       94.56       60.42     29.43 o 
  -1  13   7      901.90     1024.82     85.20 o 
   0  13   7      148.80      235.60     46.03 o 
   1  13   7      231.82      211.01     27.14 o 
   2  13   7      102.34      161.38     25.44 o 
   3  13   7        5.21       -9.12     35.56 o 
  -9  14   7       28.58       44.57     36.60 o 
  -8  14   7        5.48      -26.43     39.36 o 
  -7  14   7      110.29      142.40     28.71 o 
  -6  14   7       74.39      124.27     43.74 o 
  -5  14   7       84.26      100.59     74.86 o 
  -4  14   7        2.19      -10.03     30.32 o 
  -3  14   7      408.47      358.05     53.21 o 
  -2  14   7      428.73      389.56     60.53 o 
 -18   0   8     1011.49     1200.04    102.25 o 
 -17   0   8       74.46       45.26     31.81 o 
 -16   0   8     4295.25     4551.90    162.42 o 
 -15   0   8     1065.80      990.25    125.43 o 
 -14   0   8      761.16      703.55     55.91 o 
 -13   0   8      194.22      137.80     29.59 o 
 -12   0   8      829.70      724.31     57.79 o 
 -11   0   8     1333.55     1324.57     80.51 o 
 -10   0   8       57.01       46.84     14.83 o 
  -9   0   8      222.52      208.08     20.46 o 
  -8   0   8    10599.06    10355.00    227.83 o 
  -7   0   8      361.33      352.74     22.51 o 
  -6   0   8     1727.14     1671.37     68.46 o 
  -5   0   8       24.81       24.23     16.54 o 
  -4   0   8      398.98      549.96     36.79 o 
  -3   0   8     2415.38     2466.00     80.52 o 
  -2   0   8     3911.15     3748.05    101.04 o 
  -1   0   8     3913.73     3981.75    114.18 o 
   0   0   8    12863.52    13224.88    278.97 o 
   1   0   8      406.92      411.29     17.76 o 
   2   0   8     5242.30     5297.77     76.02 o 
   3   0   8      542.99      512.76     22.39 o 
   4   0   8      391.87      388.70     20.89 o 
   5   0   8        0.16        1.18     13.57 o 
   6   0   8     3019.05     3179.63     66.18 o 
   7   0   8      194.59      148.39     30.77 o 
   8   0   8      882.70      943.94     74.53 o 
   9   0   8       52.85       19.95     23.99 o 
  10   0   8      690.70      611.66     65.46 o 
  11   0   8       15.70      -26.77     32.08 o 
 -18   1   8      313.45      355.54     34.17 o 
 -17   1   8       63.97       68.44     35.37 o 
 -16   1   8      207.46      187.70     27.74 o 
 -15   1   8      494.97      479.90     56.04 o 
 -14   1   8      566.11      530.07     29.58 o 
 -13   1   8      314.67      292.39     26.92 o 
 -12   1   8      284.11      272.05     24.39 o 
 -11   1   8      427.28      456.15     22.80 o 
 -10   1   8     1256.01     1215.81     42.68 o 
  -9   1   8      174.68      168.22     13.48 o 
  -8   1   8      922.85      915.45     25.83 o 
  -7   1   8       92.94       96.06      8.88 o 
  -6   1   8     4434.76     4288.91     58.34 o 
  -5   1   8      519.66      503.66     20.59 o 
  -4   1   8      375.50      342.17     21.41 o 
  -3   1   8      496.65      522.77     41.92 o 
  -2   1   8     4059.03     4076.69     64.33 o 
  -1   1   8      124.79      133.56     15.01 o 
   0   1   8     1972.57     1956.06     27.98 o 
   1   1   8      175.53      179.89      7.59 o 
   2   1   8     1596.45     1614.31     22.50 o 
   3   1   8      478.88      493.41     14.63 o 
   4   1   8      329.94      315.39     13.27 o 
   5   1   8      953.58      974.02     31.05 o 
   6   1   8     1224.54     1246.41     36.40 o 
   7   1   8      404.88      417.95     22.63 o 
   8   1   8     1428.42     1517.01     65.03 o 
   9   1   8        5.33       -0.32     16.46 o 
  10   1   8      140.06      112.23     54.30 o 
  11   1   8       31.67       54.65     35.51 o 
 -19   2   8       96.11       99.21     32.00 o 
 -18   2   8       33.40       22.47     23.29 o 
 -17   2   8      197.41      160.82     40.89 o 
 -16   2   8       22.76       30.51     31.03 o 
 -15   2   8      135.26      136.04     22.97 o 
 -14   2   8       59.26       40.51     27.23 o 
 -13   2   8      379.30      384.49     25.05 o 
 -12   2   8      488.47      469.69     30.47 o 
 -11   2   8      271.09      244.92     29.14 o 
 -10   2   8      101.74      107.80     17.14 o 
  -9   2   8      747.98      754.04     18.41 o 
  -8   2   8      800.48      778.44     36.05 o 
  -7   2   8       39.37       44.61      8.52 o 
  -6   2   8      622.08      655.24     23.11 o 
  -5   2   8      808.05      829.33     26.31 o 
  -4   2   8     3775.42     3601.38     58.79 o 
  -3   2   8     1890.51     1898.45     48.84 o 
  -2   2   8       28.97       43.56      9.76 o 
  -1   2   8     1378.30     1382.85     30.25 o 
   0   2   8       58.10       64.79      7.08 o 
   1   2   8       63.48       72.35      5.88 o 
   2   2   8      332.68      341.19     11.04 o 
   3   2   8      640.50      661.23     24.17 o 
   4   2   8      446.87      404.76     18.27 o 
   5   2   8      126.25      114.20     11.73 o 
   6   2   8       44.77       30.35     10.48 o 
   7   2   8       39.09       46.78     11.80 o 
   8   2   8        1.58       -4.23     12.01 o 
   9   2   8       48.20       54.52     23.00 o 
  10   2   8       46.43       -4.22     27.36 o 
  11   2   8        3.20      -27.77     27.77 o 
 -19   3   8       15.17       36.99     39.15 o 
 -18   3   8       49.72       53.74     29.82 o 
 -17   3   8        8.23       26.28     23.70 o 
 -16   3   8      631.54      643.43     66.71 o 
 -15   3   8       43.72      119.68     34.78 o 
 -14   3   8      247.46      216.68     24.88 o 
 -13   3   8      230.06      220.59     26.15 o 
 -12   3   8      102.46      113.47     19.84 o 
 -11   3   8      802.51      853.52     30.25 o 
 -10   3   8       17.46       -4.17     10.44 o 
  -9   3   8      507.72      536.71     18.85 o 
  -8   3   8     4799.93     4930.85     82.62 o 
  -7   3   8     1113.09     1100.91     61.19 o 
  -6   3   8     1784.45     1855.86     72.72 o 
  -5   3   8     4095.31     4372.88     67.97 o 
  -4   3   8      269.77      273.94     17.06 o 
  -3   3   8     1260.67     1292.68     30.43 o 
  -2   3   8     2119.57     1967.88     64.51 o 
  -1   3   8     2025.04     2024.71     38.21 o 
   0   3   8     1812.75     1806.68     36.09 o 
   1   3   8     1054.61      988.95     23.36 o 
   2   3   8     2225.43     2158.61     45.32 o 
   3   3   8     1295.52     1272.91     30.83 o 
   4   3   8      411.45      415.84     18.82 o 
   5   3   8      400.88      383.78     18.81 o 
   6   3   8      949.16     1017.11     31.00 o 
   7   3   8      151.59      178.69     18.11 o 
   8   3   8      619.38      625.69     36.59 o 
   9   3   8      116.60       68.69     24.68 o 
  10   3   8      316.67      322.98     37.92 o 
  11   3   8       11.39       14.63     32.34 o 
 -18   4   8      119.75      136.12     43.62 o 
 -17   4   8      142.97      215.60     35.69 o 
 -16   4   8      143.90      189.67     44.03 o 
 -15   4   8      415.57      431.65     56.24 o 
 -14   4   8      982.84      975.49     67.92 o 
 -13   4   8        9.67       30.48     22.88 o 
 -12   4   8     1930.24     1975.25    103.42 o 
 -11   4   8      334.47      338.87     29.06 o 
 -10   4   8     1011.92     1086.39     94.34 o 
  -9   4   8     1261.42     1219.78     69.37 o 
  -8   4   8     1322.82     1475.02     73.72 o 
  -7   4   8      399.29      447.66     29.60 o 
  -6   4   8     5647.12     5651.61    114.52 o 
  -5   4   8      949.05      926.83     39.12 o 
  -4   4   8     8033.64     8049.16    128.77 o 
  -3   4   8      423.45      399.53     26.19 o 
  -2   4   8     3506.01     3385.91     57.09 o 
  -1   4   8       65.60       57.45      9.00 o 
   0   4   8       68.40       64.81     10.79 o 
   1   4   8      252.96      233.59     16.02 o 
   2   4   8      332.20      300.59     13.84 o 
   3   4   8      107.32      114.80      9.92 o 
   4   4   8      556.80      611.16     20.02 o 
   5   4   8      659.81      722.35     30.37 o 
   6   4   8     2069.87     2098.79     52.91 o 
   7   4   8      151.50      135.13     17.15 o 
   8   4   8      921.90      959.02     38.53 o 
   9   4   8      142.13      137.80     21.64 o 
  10   4   8      249.78      267.29     30.31 o 
  11   4   8      190.98      224.98     56.75 o 
 -18   5   8      298.57      269.83     55.34 o 
 -17   5   8       54.34       48.17     25.30 o 
 -16   5   8        7.11       57.70     25.70 o 
   9   0 -18       70.34       80.94     30.94 o 
   7   0 -16       47.55       42.79     24.90 o 
   5   0 -14       15.39       -2.87     19.23 o 
   3   0 -12       58.20       68.29     13.53 o 
   1   0 -10      582.14      529.13     21.15 o 
  -1   0  -8      361.37      361.52     23.49 o 
  -3   0  -6     3890.68     3975.55    111.67 o 
  -5   0  -4     1425.61     1425.44     65.24 o 
  -7   0  -2        5.20        5.19     17.91 o 
  -9   0   0     1143.97     1153.65     64.26 o 
 -11   0   2      519.35      473.15     41.34 o 
 -13   0   4       33.07       41.14     24.87 o 
 -15   0   6       82.57       92.54     27.67 o 
 -17   0   8       66.13       38.90     31.68 o 
 -15   5   8        5.23       16.66     29.46 o 
 -14   5   8     1261.61     1195.00    162.50 o 
 -13   5   8      199.74      235.04     44.00 o 
 -12   5   8      812.48      808.71     43.14 o 
 -11   5   8      213.67      240.40     50.78 o 
 -10   5   8      259.29      308.95     44.51 o 
  -9   5   8     1252.92     1298.55     74.52 o 
  -8   5   8       59.91       60.67     25.88 o 
  -6   5   8     5389.96     5439.72    153.30 o 
  -5   5   8      985.59     1010.03     60.66 o 
  -4   5   8     6867.82     6763.48    169.74 o 
  -3   5   8      931.79      904.46     46.62 o 
  -2   5   8      655.84      572.50     57.23 o 
  -1   5   8     1369.71     1230.14     33.77 o 
   0   5   8      768.22      723.37     26.33 o 
   1   5   8      385.57      356.89     19.44 o 
   2   5   8      139.74      159.64     15.65 o 
   3   5   8       20.32       25.52      9.32 o 
   4   5   8     3518.36     3610.08     68.66 o 
   5   5   8       76.61       57.85     12.36 o 
   6   5   8      277.00      258.64     21.94 o 
   7   5   8      566.90      515.74     29.99 o 
   8   5   8      393.74      428.20     28.17 o 
   9   5   8       17.85        3.95     13.43 o 
  10   5   8       96.70       73.44     23.32 o 
  11   5   8      116.46      128.73     32.65 o 
 -17   6   8      127.78      126.49     31.33 o 
 -16   6   8       87.51      135.91     42.24 o 
 -15   6   8       46.32       93.59     45.23 o 
 -14   6   8       36.04       36.55     38.46 o 
 -13   6   8      156.71      137.77     23.39 o 
 -12   6   8      164.58      152.76     23.26 o 
 -11   6   8       18.53       64.80     29.94 o 
 -10   6   8       73.57       78.46     30.70 o 
  -9   6   8      329.51      335.04     23.96 o 
  -8   6   8      162.88      159.16     25.25 o 
  -7   6   8     1541.72     1640.88     51.95 o 
  -6   6   8      599.09      669.03     33.46 o 
  -5   6   8      825.86      864.14     37.62 o 
  -4   6   8     1895.89     1847.50     46.02 o 
  -3   6   8      343.65      338.50     20.90 o 
  -2   6   8      315.91      301.44     20.48 o 
  -1   6   8      240.16      242.44     15.68 o 
   0   6   8       16.62       18.89     19.37 o 
   1   6   8     2195.77     2208.74     47.81 o 
   2   6   8       25.23       28.91      9.80 o 
   3   6   8        8.68       18.39     10.94 o 
   4   6   8      478.39      484.47     26.69 o 
   5   6   8       97.29      109.75     16.73 o 
   6   6   8        9.69        3.77     12.62 o 
   7   6   8       31.00       25.14     12.91 o 
   8   6   8       94.18       84.23     16.96 o 
   9   6   8       59.94       77.47     17.29 o 
  10   6   8      133.33       99.11     23.19 o 
 -16   7   8        1.70       30.33     26.13 o 
 -15   7   8       38.83       71.75     27.48 o 
 -14   7   8      164.08      230.59     34.89 o 
 -13   7   8      309.05      306.52     31.63 o 
 -12   7   8      791.09      958.88     76.74 o 
 -11   7   8      803.34      846.64     70.89 o 
 -10   7   8       53.66       69.63     27.54 o 
  -9   7   8      129.77      113.03     18.53 o 
  -8   7   8      179.74      204.77     22.91 o 
  -7   7   8       93.18       78.41     18.09 o 
  -6   7   8      119.27      125.88     14.19 o 
  -5   7   8      502.24      497.67     30.04 o 
  -4   7   8     1617.16     1611.95     52.47 o 
  -3   7   8      306.96      299.70     20.14 o 
  -2   7   8       12.06       22.66     12.79 o 
  -1   7   8      227.93      228.11     24.35 o 
   0   7   8      317.87      350.15     26.68 o 
   1   7   8       49.05       89.98     15.29 o 
   2   7   8      561.94      545.28     23.44 o 
   3   7   8     1120.59     1103.84     38.72 o 
   4   7   8     1606.71     1602.76     48.31 o 
   5   7   8       44.43       45.58     14.29 o 
   6   7   8      199.67      210.82     21.79 o 
   7   7   8      145.19      157.52     20.48 o 
   8   7   8       11.49       23.78     15.14 o 
   9   7   8      181.96      162.73     22.41 o 
  10   7   8       61.97       42.62     37.87 o 
 -16   8   8      191.79      161.83     32.41 o 
 -15   8   8      107.37      120.27     29.78 o 
 -14   8   8     1241.73     1428.66     73.42 o 
 -13   8   8      138.96      221.92     52.24 o 
 -12   8   8      233.57      230.64     43.36 o 
 -11   8   8      198.53      168.62     43.12 o 
 -10   8   8     1330.75     1351.62     87.98 o 
  -9   8   8      470.85      451.36     60.71 o 
  -8   8   8       38.37       33.25     15.28 o 
  -7   8   8      285.85      261.52     19.86 o 
  -6   8   8      866.89      853.23     41.83 o 
  -5   8   8      199.01      183.09     20.70 o 
  -4   8   8      675.18      705.07     36.55 o 
  -3   8   8      502.09      544.74     26.36 o 
  -2   8   8      433.91      397.38     23.99 o 
  -1   8   8      627.60      689.22     40.64 o 
   0   8   8     1058.65     1062.56     60.66 o 
   1   8   8      938.98     1046.30     52.61 o 
   2   8   8      712.13      697.86     36.47 o 
   3   8   8        8.59      -11.89     16.56 o 
   4   8   8     2664.06     2684.09     65.44 o 
   5   8   8      452.28      447.48     28.06 o 
   6   8   8       26.80       17.14     14.47 o 
   7   8   8      279.42      294.10     27.10 o 
   8   8   8      148.63      133.15     20.71 o 
   9   8   8      119.70       88.91     25.48 o 
 -15   9   8      271.10      239.16     38.03 o 
 -14   9   8       62.09       30.10     24.41 o 
 -13   9   8      175.70      128.15     29.14 o 
 -12   9   8      414.46      458.79     41.35 o 
 -11   9   8       65.22       86.73     38.95 o 
 -10   9   8      122.39      139.16     24.96 o 
  -9   9   8      163.61      144.17     22.26 o 
  -8   9   8     1379.04     1439.33     57.74 o 
  -7   9   8      526.66      533.10     35.62 o 
  -6   9   8      616.93      567.09     39.47 o 
  -5   9   8      107.91      119.72     21.58 o 
  -4   9   8      625.89      540.10     34.43 o 
  -3   9   8      244.00      234.59     19.46 o 
  -2   9   8      421.43      427.88     41.09 o 
  -1   9   8      475.54      434.76     28.57 o 
   0   9   8     1939.71     1903.25     72.28 o 
   1   9   8      514.94      524.42     39.71 o 
   2   9   8      346.48      416.93     29.97 o 
   3   9   8       37.88       22.30     14.60 o 
   4   9   8      190.85      202.13     21.72 o 
   5   9   8       22.49       11.34     14.14 o 
   6   9   8      568.58      583.46     33.84 o 
   7   9   8      300.35      293.85     27.21 o 
   8   9   8      361.77      350.99     42.58 o 
 -15  10   8       68.16       36.25     23.01 o 
 -14  10   8      100.73       89.23     31.41 o 
 -13  10   8       13.90       -3.21     19.90 o 
 -12  10   8       30.92       30.23     16.95 o 
 -11  10   8      541.92      616.05     69.23 o 
 -10  10   8       10.71       18.06     35.16 o 
  -9  10   8       23.64       35.32     21.37 o 
  -8  10   8      112.94      115.27     23.76 o 
  -7  10   8      234.05      227.29     27.09 o 
  -6  10   8      528.45      579.68     38.38 o 
  -5  10   8      331.28      338.25     30.08 o 
  -4  10   8       58.06       51.72     18.41 o 
  -3  10   8     1076.74     1070.68     52.45 o 
  -2  10   8      567.42      606.62     40.19 o 
  -1  10   8       40.52       42.76     14.69 o 
   0  10   8      114.83      151.62     23.21 o 
   1  10   8      141.07      125.02     22.74 o 
   2  10   8       76.57       91.18     24.70 o 
   3  10   8      382.99      379.79     32.08 o 
   4  10   8      259.21      264.72     33.70 o 
   5  10   8      123.02      142.08     20.10 o 
   6  10   8      154.45      147.57     20.77 o 
   7  10   8      114.42       98.38     34.62 o 
 -13  11   8      158.98      277.63     58.85 o 
 -12  11   8       56.00       98.83     44.80 o 
 -11  11   8      200.79      164.83     47.17 o 
 -10  11   8      208.28      187.36     45.44 o 
  -9  11   8       20.11        2.30     19.31 o 
  -8  11   8       30.17       39.49     20.36 o 
  -7  11   8      686.29      674.30     47.78 o 
  -6  11   8      349.25      348.17     39.82 o 
  -5  11   8      311.04      308.81     31.15 o 
  -4  11   8      140.98      145.47     32.40 o 
  -3  11   8      583.89      592.43     58.76 o 
  -2  11   8        6.87       -4.46     21.96 o 
  -1  11   8       96.61      105.88     43.26 o 
   0  11   8      208.19      239.51     24.21 o 
   1  11   8      502.85      539.24     35.46 o 
   2  11   8       10.09      -17.74     17.74 o 
   3  11   8       18.94       27.11     17.28 o 
   4  11   8      161.13      148.02     20.79 o 
   5  11   8      124.80      112.43     18.54 o 
 -11  12   8       53.82        6.14     38.54 o 
 -10  12   8      347.41      317.83     57.73 o 
  -9  12   8      294.72      315.09     37.78 o 
  -8  12   8     1113.23     1205.13     51.13 o 
  -7  12   8      433.24      458.09     39.91 o 
  -6  12   8      348.26      352.57     34.42 o 
  -5  12   8      141.98      189.06     42.84 o 
  -4  12   8        9.32      -13.77     27.90 o 
  -3  12   8      218.78      244.06     41.67 o 
  -2  12   8      199.74      186.52     40.39 o 
  -1  12   8      240.58      270.61     44.35 o 
   0  12   8      311.04      310.51     50.48 o 
   1  12   8      201.26      214.67     34.47 o 
   2  12   8      106.57       82.09     21.23 o 
   3  12   8      174.39      141.87     24.09 o 
   4  12   8       32.83       11.21     28.58 o 
 -10  13   8       43.02       72.21     41.75 o 
  -9  13   8      128.69      107.95     29.37 o 
  -8  13   8      594.37      593.56     58.50 o 
  -7  13   8      178.85      183.35     50.68 o 
  -6  13   8      140.51       99.42     32.20 o 
  -5  13   8      101.79      127.95     40.05 o 
  -4  13   8       37.22       43.67     30.01 o 
  -3  13   8      728.09      683.60     72.66 o 
  -2  13   8      497.84      671.51     71.12 o 
  -1  13   8      255.61      258.26     49.00 o 
   0  13   8      254.95      281.72     59.55 o 
   1  13   8       11.19      -41.85     41.85 o 
  -7  14   8       72.66       64.24     30.52 o 
  -6  14   8      179.88      196.35     47.47 o 
  -5  14   8      487.09      434.40     63.80 o 
  -4  14   8        2.58        7.65     27.95 o 
 -19   1   9      138.64      141.50     44.94 o 
 -18   1   9      205.15      148.72     43.58 o 
 -17   1   9       69.95       48.13     21.75 o 
 -16   1   9      173.44      129.67     24.87 o 
 -15   1   9      170.70      176.08     20.63 o 
 -14   1   9     1342.92     1292.91     54.37 o 
 -13   1   9      323.67      292.95     30.83 o 
 -12   1   9      939.36      979.55     34.74 o 
 -11   1   9      566.63      562.16     30.94 o 
 -10   1   9      378.07      354.04     18.86 o 
  -9   1   9      470.07      444.44     19.75 o 
  -8   1   9     1105.04     1040.09     33.87 o 
  -7   1   9      136.21      127.56     11.03 o 
  -6   1   9     1856.35     1743.19     48.37 o 
  -5   1   9      622.96      675.00     24.37 o 
  -4   1   9     1335.81     1260.57     41.16 o 
  -3   1   9      101.90      107.56     16.04 o 
  -2   1   9      322.77      293.01     18.02 o 
  -1   1   9      157.70      146.06     13.98 o 
   0   1   9     5139.28     5298.08     53.87 o 
   1   1   9      361.42      388.43     10.94 o 
   2   1   9     1759.64     1729.26     26.55 o 
   3   1   9      527.84      564.32     22.50 o 
   4   1   9      881.23      890.83     29.29 o 
   5   1   9      222.33      234.20     17.05 o 
   6   1   9       35.43       47.29     17.13 o 
   7   1   9      244.53      222.14     28.81 o 
   8   1   9      379.12      396.24     37.05 o 
   9   1   9      237.29      217.98     33.44 o 
  10   1   9      469.70      481.23     64.09 o 
  11   1   9       65.07      138.47     43.96 o 
 -19   2   9        8.06       56.67     29.12 o 
 -18   2   9       17.51       49.12     35.92 o 
 -17   2   9      202.69      159.31     43.92 o 
 -16   2   9      213.34      101.13     36.65 o 
 -15   2   9      199.95      215.15     27.82 o 
 -14   2   9     2789.09     2927.14     69.80 o 
 -13   2   9      265.56      257.73     26.19 o 
 -12   2   9      196.11      196.36     17.60 o 
 -11   2   9      292.23      298.95     20.03 o 
 -10   2   9      858.86      905.41     28.32 o 
  -9   2   9      644.75      670.74     41.10 o 
  -8   2   9     3158.27     3208.86     49.78 o 
  -7   2   9      642.11      656.31     21.56 o 
  -6   2   9     7829.10     7612.80    135.62 o 
  -5   2   9      141.18      114.24     13.18 o 
  -4   2   9     3021.03     2900.15     65.06 o 
  -3   2   9      150.34      146.12     16.36 o 
  -2   2   9      594.71      604.01     35.45 o 
  -1   2   9       56.41       57.98      6.34 o 
   0   2   9     4849.86     4845.72     58.90 o 
   1   2   9     2422.29     2445.57     40.05 o 
   2   2   9     1994.85     2064.23     38.97 o 
   3   2   9      371.44      384.07     17.68 o 
   4   2   9     2176.55     2216.77     43.37 o 
   5   2   9       16.26       17.46      9.72 o 
   6   2   9      192.38      225.68     18.14 o 
   7   2   9      351.95      352.40     26.75 o 
   8   2   9     1085.29     1184.02     89.52 o 
   9   2   9       73.25       61.41     34.90 o 
  10   2   9      200.98      168.20     46.42 o 
 -19   3   9       20.34       23.40     64.20 o 
 -18   3   9       39.96       63.37     80.90 o 
 -17   3   9        9.17       50.73     36.65 o 
 -16   3   9      589.49      658.14     67.30 o 
 -15   3   9       67.28       54.75     19.52 o 
 -14   3   9      227.81      231.04     41.96 o 
 -13   3   9        2.71      -12.41     29.76 o 
 -12   3   9     1571.72     1670.23     59.24 o 
 -11   3   9      385.05      426.75     23.20 o 
 -10   3   9      820.98      822.88     30.14 o 
  -9   3   9      332.02      321.75     15.79 o 
  -8   3   9     2500.52     2428.10     49.54 o 
  -7   3   9     1563.60     1553.51     54.93 o 
  -6   3   9      430.93      407.58     25.75 o 
  -5   3   9      629.16      670.49     25.98 o 
  -4   3   9     1905.99     1802.27     43.17 o 
  -3   3   9     1400.55     1341.89     45.95 o 
  -2   3   9     2696.34     2681.64     46.87 o 
  -1   3   9     1120.33     1077.86     28.66 o 
   0   3   9      119.03      118.27     11.24 o 
   1   3   9      636.86      658.49     20.08 o 
   2   3   9      296.85      300.60     16.23 o 
   3   3   9      396.49      405.19     19.09 o 
   4   3   9      180.87      177.14     13.81 o 
   5   3   9      130.29      123.79     12.51 o 
   6   3   9     1966.27     2072.60     52.81 o 
   7   3   9      383.99      340.51     28.37 o 
   8   3   9      201.17      180.11     22.99 o 
   9   3   9        4.85       13.92     29.80 o 
  10   3   9      165.43      125.87     38.90 o 
 -18   4   9       39.49      -29.98     40.48 o 
 -17   4   9      156.24       49.00     33.04 o 
 -16   4   9        3.69        5.88     32.95 o 
 -15   4   9      355.83      359.41     33.28 o 
 -14   4   9       79.74       78.18     21.38 o 
 -13   4   9       92.26       82.45     29.64 o 
 -12   4   9      427.09      435.04     43.54 o 
 -11   4   9      118.74      130.21     19.55 o 
 -10   4   9      977.56     1019.25     45.47 o 
  -9   4   9      704.26      720.65     36.99 o 
  -8   4   9      459.80      546.26     24.83 o 
  -7   4   9      997.06      996.16     41.30 o 
  -6   4   9      320.80      350.05     21.96 o 
  -5   4   9      680.48      681.94     27.10 o 
  -4   4   9      260.98      255.18     17.83 o 
  -3   4   9      266.09      263.59     16.20 o 
  -2   4   9     2697.85     2675.89     47.71 o 
  -1   4   9      228.21      227.84     13.22 o 
   0   4   9      538.34      560.66     19.32 o 
   1   4   9       65.33       76.51     15.66 o 
   2   4   9       16.72       34.25      9.88 o 
   3   4   9      164.02      160.15     11.61 o 
   4   4   9       64.13       42.49     12.08 o 
   5   4   9       73.45       85.09     14.92 o 
   6   4   9      619.46      603.52     30.31 o 
   7   4   9      287.87      282.23     21.49 o 
   8   4   9        2.21       -6.17     16.01 o 
   9   4   9      117.66       87.76     29.86 o 
 -18   5   9       77.83       44.80     38.62 o 
 -17   5   9       51.31      129.67     58.66 o 
 -16   5   9       13.71       30.54     33.05 o 
 -15   5   9       73.06       60.05     35.96 o 
 -14   5   9      545.44      532.10     39.69 o 
 -13   5   9      122.54      128.27     21.90 o 
 -12   5   9      263.13      277.94     27.92 o 
 -11   5   9      519.97      532.61     36.50 o 
 -10   5   9      626.50      638.57     56.66 o 
  -9   5   9      164.39      174.00     31.31 o 
  -7   5   9      452.52      425.50     46.41 o 
  -6   5   9     2668.84     2619.29    103.77 o 
  -5   5   9      715.53      586.99     51.22 o 
  -4   5   9      322.84      339.66     39.34 o 
  -3   5   9     1452.67     1367.07     50.00 o 
  -2   5   9        7.00        6.27     12.14 o 
  -1   5   9      421.73      401.35     20.76 o 
   0   5   9       62.79       80.74     14.87 o 
   1   5   9       81.56       87.35     12.68 o 
   2   5   9       49.27       42.23     10.12 o 
   3   5   9       68.63       65.28     10.75 o 
   4   5   9      808.02      815.31     32.95 o 
   5   5   9      518.97      516.54     28.31 o 
   6   5   9      100.45      100.71     16.38 o 
   7   5   9       26.08        8.97     14.18 o 
   8   5   9      474.99      486.59     30.23 o 
   9   5   9       94.07       63.83     16.18 o 
  10   5   9       83.61      -39.66     43.11 o 
 -17   6   9      119.36      140.28     35.18 o 
 -16   6   9      417.46      329.14     56.73 o 
 -15   6   9       30.04       68.92     37.55 o 
 -14   6   9       16.86       16.47     26.02 o 
 -13   6   9      150.49      152.43     26.06 o 
 -12   6   9      786.36      805.25     46.77 o 
 -11   6   9       28.92        5.40     25.71 o 
 -10   6   9      792.64      833.18     69.08 o 
  -9   6   9      708.11      770.53     62.81 o 
  -8   6   9     2275.82     2394.09    102.91 o 
  -7   6   9      206.10      186.79     32.40 o 
  -6   6   9      364.90      468.43     42.93 o 
  -5   6   9      169.82      163.99     21.05 o 
  -4   6   9     1082.00     1043.95     67.57 o 
  -3   6   9      298.12      274.94     27.20 o 
  -2   6   9     6777.29     6565.69    127.16 o 
  -1   6   9     2431.83     2513.83     64.13 o 
   0   6   9     1417.29     1313.06     37.88 o 
   1   6   9       31.33       42.70     11.91 o 
   2   6   9      422.98      428.26     20.83 o 
   3   6   9      264.05      256.72     20.38 o 
   4   6   9       38.91       58.04     14.08 o 
   5   6   9      103.79      100.07     21.55 o 
   6   6   9     2933.03     3163.75     72.15 o 
   7   6   9      148.78      171.06     20.27 o 
   8   6   9      289.38      274.52     25.64 o 
   9   6   9       20.90       -6.34     19.70 o 
  10   6   9       53.19       71.08     44.41 o 
 -16   7   9      334.38      380.82     43.25 o 
 -15   7   9      379.88      380.50     60.15 o 
 -14   7   9      192.13      227.42     46.44 o 
 -13   7   9      314.10      278.88     41.90 o 
 -12   7   9      471.17      509.11     63.38 o 
 -11   7   9      101.33       28.34     32.95 o 
 -10   7   9     1654.44     1755.16     96.79 o 
  -9   7   9       78.90       76.81     19.02 o 
  -8   7   9      904.69      942.38     42.46 o 
  -7   7   9      775.51      828.08     39.96 o 
  -6   7   9      269.58      248.74     23.57 o 
  -5   7   9       46.80       77.84     23.18 o 
  -4   7   9      225.40      268.28     31.58 o 
  -3   7   9      183.32      157.48     20.19 o 
  -2   7   9     2528.69     2505.27     55.85 o 
  -1   7   9       46.29       68.36     14.22 o 
   0   7   9      317.20      338.72     21.58 o 
   1   7   9     1165.16     1145.04     37.53 o 
   2   7   9     1042.45     1116.90     39.22 o 
   3   7   9       51.21       71.24     13.04 o 
   4   7   9      296.81      324.02     23.90 o 
   5   7   9      210.87      236.38     22.32 o 
   6   7   9      703.87      690.93     35.83 o 
   7   7   9       60.49       46.46     16.45 o 
   8   7   9      208.78      170.45     27.06 o 
   9   7   9       86.79       67.68     27.08 o 
 -16   8   9       11.98       20.77     31.87 o 
 -15   8   9      120.62      190.51     55.64 o 
 -14   8   9       47.96       53.92     44.87 o 
 -13   8   9      300.47      219.42     29.47 o 
 -12   8   9       37.79        5.17     30.24 o 
 -11   8   9      288.01      265.40     44.68 o 
 -10   8   9       76.96       66.91     30.05 o 
  -9   8   9      546.48      566.45     56.35 o 
  -8   8   9      203.69      201.03     24.09 o 
  -7   8   9      234.00      232.12     24.09 o 
  -6   8   9      140.55      166.82     21.37 o 
  -5   8   9      703.67      728.23     38.89 o 
  -4   8   9       95.29      104.43     18.99 o 
  -3   8   9      801.06      832.74     39.91 o 
  -2   8   9        0.10      -22.56     22.56 o 
  -1   8   9      856.85      804.30     47.18 o 
   0   8   9      178.59      183.64     25.21 o 
   1   8   9       90.46       94.53     18.49 o 
   2   8   9      178.06      190.04     19.16 o 
   3   8   9      223.10      228.59     20.97 o 
   4   8   9        0.63       17.78     14.14 o 
   5   8   9      320.03      375.14     27.85 o 
   6   8   9       27.27        2.81     17.32 o 
   7   8   9      101.29       75.84     17.31 o 
   8   8   9       15.20       17.25     22.70 o 
 -15   9   9       31.70      -15.99     26.48 o 
 -14   9   9       51.71       62.49     27.10 o 
 -13   9   9      108.96       96.13     27.84 o 
 -12   9   9      144.80       84.94     39.00 o 
 -11   9   9      122.99      119.13     40.66 o 
 -10   9   9      517.80      449.63     60.85 o 
  -9   9   9      592.89      629.09     64.47 o 
  -8   9   9       14.39        2.42     15.09 o 
  -7   9   9        0.77        2.76     16.03 o 
  -6   9   9       14.58       13.83     14.95 o 
  -5   9   9      119.73      117.97     21.34 o 
  -4   9   9       16.74       35.71     15.41 o 
  -3   9   9      402.48      425.44     42.96 o 
  -2   9   9     1860.96     1810.86     97.30 o 
  -1   9   9      574.71      661.97     89.26 o 
   0   9   9        3.34       28.72     17.43 o 
   1   9   9      111.18      102.81     24.74 o 
   2   9   9       70.59       35.97     16.82 o 
   3   9   9       88.71       93.77     17.14 o 
   4   9   9        0.72       -2.12     16.41 o 
   5   9   9      263.46      268.08     24.96 o 
   6   9   9      381.25      355.18     28.74 o 
   7   9   9       23.63        2.03     31.61 o 
 -14  10   9      103.77      109.87     63.59 o 
 -13  10   9       78.77       98.13     42.25 o 
 -12  10   9      533.26      581.29     69.79 o 
 -11  10   9       27.72      -11.90     32.08 o 
 -10  10   9       56.90       83.13     38.78 o 
  -9  10   9      229.64      243.50     46.76 o 
  -8  10   9     1019.59     1071.49     52.70 o 
  -7  10   9      452.86      463.05     37.02 o 
  -6  10   9     1471.66     1383.97     58.02 o 
  -5  10   9      569.12      601.21     39.16 o 
  -4  10   9      553.39      548.41     55.78 o 
  -3  10   9       13.02       20.15     15.58 o 
  -2  10   9      212.69      198.20     25.99 o 
  -1  10   9      151.98      167.86     39.26 o 
   0  10   9      111.54      159.86     27.23 o 
   1  10   9      287.37      355.38     30.59 o 
   2  10   9      626.33      684.41     35.44 o 
   3  10   9      336.56      373.24     28.46 o 
   4  10   9      222.50      221.51     23.27 o 
   5  10   9      172.77      154.74     31.50 o 
   6  10   9      661.16      657.45     79.40 o 
 -13  11   9       81.79       63.73     48.48 o 
 -12  11   9       21.28      -12.05     37.47 o 
 -11  11   9       11.75       33.27     36.65 o 
 -10  11   9        5.74       20.76     35.55 o 
  -9  11   9      527.41      546.38     99.31 o 
  -8  11   9      168.81      170.24     27.73 o 
  -7  11   9      271.13      270.68     30.79 o 
  -6  11   9     1575.33     1579.59     65.10 o 
  -5  11   9      530.19      505.83     56.70 o 
  -4  11   9      505.10      550.47     58.61 o 
  -3  11   9       30.63       26.47     26.40 o 
  -2  11   9       21.07        0.13     16.20 o 
  -1  11   9      468.29      319.28     48.74 o 
   0  11   9      187.12      160.39     28.03 o 
   1  11   9      222.85      275.29     37.56 o 
   2  11   9      106.08      100.84     26.03 o 
   3  11   9      157.44      159.37     26.57 o 
   4  11   9      306.17      288.97     30.89 o 
 -11  12   9      357.30      329.38     59.96 o 
 -10  12   9      151.42      174.69     50.51 o 
  -9  12   9      230.07      303.15     66.30 o 
  -8  12   9      129.68      121.47     43.38 o 
  -7  12   9       80.12      117.51     27.49 o 
  -6  12   9      106.34       68.05     26.46 o 
  -5  12   9       75.12       39.71     25.01 o 
  -4  12   9      491.98      533.14     63.01 o 
  -3  12   9      342.35      351.13     51.00 o 
  -2  12   9      166.70      142.46     34.06 o 
   1  12   9       18.14       28.66     20.49 o 
   2  12   9       47.39       30.55     23.07 o 
   3  12   9       64.17       44.71     32.95 o 
 -10  13   9        6.00        5.77     36.93 o 
  -9  13   9       51.00       76.19     27.74 o 
  -8  13   9       82.09       94.14     42.03 o 
  -7  13   9      183.63      209.36     43.28 o 
  -6  13   9       99.39      119.47     37.78 o 
  -5  13   9      603.47      584.73     66.35 o 
  -4  13   9      108.34      185.53     44.93 o 
  -3  13   9      158.99      168.38     40.97 o 
  -2  13   9      105.02       89.53     33.47 o 
 -19   0  10       96.04       85.14     44.65 o 
 -18   0  10     1033.32      981.99     85.51 o 
 -17   0  10        1.12       13.21     19.11 o 
 -16   0  10       20.87       12.11     24.58 o 
 -15   0  10       24.32       17.40     22.40 o 
 -14   0  10       52.67        9.80     20.61 o 
 -13   0  10      217.52      191.42     24.00 o 
 -12   0  10     4171.74     4423.95    256.17 o 
 -11   0  10      375.53      364.50     53.82 o 
 -10   0  10      871.40      865.84     40.19 o 
  -9   0  10       86.95       70.95     31.52 o 
  -8   0  10      525.65      480.96     75.73 o 
  -7   0  10     1141.45     1152.76     63.10 o 
  -6   0  10     3226.36     3097.45    106.47 o 
  -5   0  10     1819.87     1850.43     78.67 o 
  -4   0  10     2136.98     2014.77     79.98 o 
  -3   0  10      289.36      312.02     31.90 o 
  -2   0  10     5034.62     4956.73    131.55 o 
  -1   0  10      655.34      661.95     32.31 o 
   0   0  10      529.82      505.65     22.15 o 
   1   0  10      992.67     1036.12     26.21 o 
   2   0  10     4668.60     5060.80    155.84 o 
   3   0  10      146.31      178.75     33.72 o 
   4   0  10      290.80      326.91     41.97 o 
   5   0  10      100.18      118.32     30.62 o 
   6   0  10     1158.00     1173.45     80.10 o 
   7   0  10       29.29       -4.53     22.28 o 
   8   0  10       45.97      -27.08     28.79 o 
   9   0  10       23.12       27.19     24.97 o 
 -19   1  10      133.00       49.26     39.00 o 
 -18   1  10      326.32      310.16     36.94 o 
 -17   1  10       16.38       26.12     20.18 o 
 -16   1  10       72.48       73.31     26.88 o 
 -15   1  10      126.57      115.77     26.54 o 
 -14   1  10      237.29      207.21     25.32 o 
 -13   1  10      135.48      135.57     16.62 o 
 -12   1  10      523.03      588.81     24.86 o 
 -11   1  10       59.77       63.03     11.49 o 
 -10   1  10     2284.66     2209.42     45.98 o 
  -9   1  10       42.25       46.02     11.11 o 
  -8   1  10     1144.42     1195.98     39.38 o 
  -7   1  10      250.21      255.97     18.84 o 
  -6   1  10     2893.84     2808.31     55.37 o 
  -5   1  10       59.52       61.58     11.00 o 
  -4   1  10      295.01      299.05     24.98 o 
  -3   1  10      364.94      399.90     25.48 o 
  -2   1  10     1608.72     1571.96     41.72 o 
  -1   1  10      329.35      299.99     17.48 o 
   0   1  10     1318.91     1305.41     28.88 o 
   1   1  10      622.87      653.90     20.10 o 
   2   1  10     1955.00     1921.63     41.43 o 
   3   1  10      457.12      456.38     21.53 o 
   4   1  10     1268.86     1312.04     56.34 o 
   5   1  10      215.00      288.08     39.29 o 
   6   1  10      115.19       90.27     21.44 o 
   7   1  10       12.62       19.63     16.20 o 
   8   1  10      117.99      143.49     25.28 o 
   9   1  10      295.31      282.02     49.89 o 
  10   1  10        8.06        2.21     27.36 o 
 -19   2  10        8.05       11.94     35.67 o 
 -18   2  10       29.98       17.92     33.26 o 
 -17   2  10      132.31      192.74     46.25 o 
 -16   2  10      229.72      230.78     29.08 o 
 -15   2  10      116.85      122.00     19.46 o 
 -14   2  10       54.61       38.72     17.26 o 
 -13   2  10      420.05      454.34     35.60 o 
 -12   2  10      376.49      380.82     23.62 o 
 -11   2  10      134.14      134.12     13.91 o 
 -10   2  10      442.97      428.79     20.56 o 
  -9   2  10      343.91      329.75     16.34 o 
  -8   2  10     2046.21     2046.65     40.13 o 
  -7   2  10      205.15      201.29     14.10 o 
  -6   2  10       97.63      101.49     14.78 o 
  -5   2  10      280.31      245.83     17.60 o 
  -4   2  10      117.99      108.62     15.93 o 
  -3   2  10      364.76      384.17     25.06 o 
  -2   2  10      348.10      350.83     20.76 o 
  -1   2  10     2215.63     2289.22     59.88 o 
   0   2  10      408.56      438.96     17.43 o 
   1   2  10      150.41      137.27     12.15 o 
   2   2  10       59.54       41.27      8.67 o 
   3   2  10       56.11       43.41     10.24 o 
   4   2  10        0.43        1.60     10.10 o 
   5   2  10      174.06      209.65     17.70 o 
   6   2  10       42.15       44.38     17.61 o 
   7   2  10       39.43       38.44     29.38 o 
   8   2  10        2.06       32.52     27.74 o 
   9   2  10       39.00       42.64     29.23 o 
 -18   3  10       54.36       92.28     39.75 o 
 -17   3  10       73.64       63.05     38.87 o 
 -16   3  10       56.81       48.13     21.08 o 
 -15   3  10      193.74      170.08     33.99 o 
 -14   3  10      167.34      181.93     25.75 o 
 -13   3  10      254.90      240.51     27.04 o 
 -12   3  10     1595.51     1652.40     71.89 o 
 -11   3  10      339.78      370.04     22.96 o 
 -10   3  10      716.10      780.99     35.00 o 
  -9   3  10     1623.67     1647.02     36.97 o 
  -8   3  10       92.40      104.62     13.41 o 
  -7   3  10      565.59      603.58     26.14 o 
  -6   3  10     1610.17     1613.31     42.16 o 
  -5   3  10      668.23      684.06     27.31 o 
  -4   3  10     2533.40     2480.12     53.27 o 
  -3   3  10      305.29      319.18     17.90 o 
  -2   3  10     2301.43     2126.32     71.62 o 
  -1   3  10      603.63      592.41     28.77 o 
   0   3  10      920.10      905.20     27.97 o 
   1   3  10       68.49       73.36     10.33 o 
   2   3  10     1132.10     1185.37     31.01 o 
   3   3  10      120.42      117.46     12.69 o 
   4   3  10      835.86      868.62     28.66 o 
   5   3  10       78.38       52.73     13.83 o 
   6   3  10      866.77      834.12     56.29 o 
   7   3  10       18.86       23.19     23.22 o 
   8   3  10       75.38       84.33     36.04 o 
   9   3  10       73.18       55.29     37.15 o 
 -18   4  10      120.66       75.55     42.31 o 
 -17   4  10        7.51       21.77     37.46 o 
 -16   4  10      576.20      606.99     68.94 o 
 -15   4  10      229.29      264.65     30.77 o 
 -14   4  10     1681.12     1724.59     67.97 o 
 -13   4  10      296.59      343.81     36.26 o 
 -12   4  10     1144.64     1118.79     73.74 o 
 -11   4  10       58.84       87.15     20.65 o 
 -10   4  10      433.70      447.94     32.00 o 
  -9   4  10      557.72      577.80     26.10 o 
  -8   4  10     3405.65     3556.82     66.77 o 
  -7   4  10      547.39      572.56     26.06 o 
  -6   4  10     5094.26     5027.40    108.85 o 
  -5   4  10      616.43      535.52     26.37 o 
  -4   4  10      231.69      221.24     18.44 o 
  -3   4  10      845.92      833.61     27.35 o 
  -2   4  10      332.23      318.35     17.67 o 
  -1   4  10       65.58       61.66      9.41 o 
   0   4  10      372.83      434.56     18.23 o 
   1   4  10      491.36      483.36     20.47 o 
   2   4  10     1574.65     1636.80     38.12 o 
   3   4  10      203.31      196.41     15.32 o 
   4   4  10     1573.36     1608.66     46.39 o 
   5   4  10      546.43      548.89     28.63 o 
   6   4  10     1232.82     1326.03     45.19 o 
   7   4  10      150.17      169.50     20.17 o 
   8   4  10      665.97      683.10     78.64 o 
 -17   5  10       84.57      185.07     50.92 o 
 -16   5  10      172.43      158.54     43.73 o 
 -15   5  10      176.73      192.66     28.95 o 
 -14   5  10      467.69      477.76     38.62 o 
 -13   5  10      521.32      550.06     40.74 o 
 -12   5  10       86.01       94.94     21.79 o 
 -11   5  10       31.60       36.23     16.61 o 
  -9   5  10      400.10      379.02     36.05 o 
  -8   5  10     3742.74     3778.91     74.92 o 
  -7   5  10      895.36      888.24     34.07 o 
  -6   5  10     1725.01     1759.22     47.75 o 
  -5   5  10     1722.09     1776.18     47.25 o 
  -4   5  10      485.11      504.72     27.64 o 
  -3   5  10      474.58      476.85     26.40 o 
  -2   5  10      126.33      137.65     17.22 o 
  -1   5  10       88.36       96.66     13.90 o 
   0   5  10     4751.80     4839.54     77.02 o 
   1   5  10       12.59        3.52     10.13 o 
   2   5  10       62.01       51.39     10.61 o 
   3   5  10      507.96      527.96     27.48 o 
   4   5  10      418.18      434.05     26.31 o 
   5   5  10        3.47       -8.13     12.69 o 
   6   5  10      330.47      295.11     24.12 o 
   7   5  10      174.36      153.21     19.85 o 
   8   5  10      721.25      679.27     37.77 o 
 -17   6  10      132.46      161.62     50.56 o 
 -16   6  10       89.01      173.20     49.45 o 
 -15   6  10       28.93       72.12     37.07 o 
 -14   6  10      107.78       72.71     23.64 o 
 -13   6  10       93.42      121.60     36.08 o 
 -12   6  10      113.39      129.78     24.03 o 
 -11   6  10      358.67      339.94     49.47 o 
 -10   6  10      489.40      538.16     54.32 o 
  -9   6  10      741.52      658.42     59.30 o 
  -8   6  10     1143.43     1215.01     72.97 o 
  -6   6  10      367.76      274.94     42.88 o 
  -5   6  10      144.39      191.51     33.82 o 
  -4   6  10       80.12       93.92     21.37 o 
  -3   6  10     1804.71     1814.98     62.90 o 
  -2   6  10       28.17       45.06     13.29 o 
  -1   6  10       29.78       13.53     11.45 o 
   0   6  10      624.79      564.33     26.63 o 
   1   6  10      216.00      199.44     17.06 o 
   2   6  10        4.50       -6.24     10.00 o 
   3   6  10       19.67       34.95     12.12 o 
   4   6  10      124.73      122.56     16.60 o 
   5   6  10       89.12       92.26     15.68 o 
   6   6  10       93.35       62.82     16.70 o 
   7   0 -18        0.23       47.61     29.81 o 
   5   0 -16       55.62       32.69     21.92 o 
   3   0 -14       15.45      -21.97     21.97 o 
   1   0 -12      226.56      251.32     21.77 o 
  -1   0 -10      881.56      865.05    106.15 o 
  -3   0  -8      482.08      476.76     39.72 o 
  -5   0  -6      103.44       96.15     22.34 o 
  -7   0  -4     2156.42     2000.46     89.51 o 
  -9   0  -2     1701.01     1807.20     96.87 o 
 -11   0   0       60.28       67.47     21.42 o 
 -13   0   2      204.71      257.58     28.02 o 
 -15   0   4      628.38      688.56     59.99 o 
 -17   0   6       30.89       34.41     28.17 o 
 -19   0   8       21.45       58.86     40.21 o 
   7   6  10        4.30       10.45     14.02 o 
   8   6  10       27.55       39.58     19.88 o 
   9   6  10       82.56       62.41     39.66 o 
 -16   7  10      318.00      282.81     58.05 o 
 -15   7  10      334.67      429.56     63.19 o 
 -14   7  10       84.95       71.44     22.90 o 
 -13   7  10      180.60      159.38     28.88 o 
 -12   7  10       45.79       75.04     34.13 o 
 -11   7  10       98.98      104.08     36.29 o 
 -10   7  10      210.08      247.77     42.22 o 
  -9   7  10      477.36      399.74     52.51 o 
  -8   7  10     1473.03     1527.21     86.51 o 
  -7   7  10      298.46      268.82     37.98 o 
  -6   7  10       11.44       37.94     26.72 o 
  -5   7  10      248.61      289.95     37.09 o 
  -4   7  10      151.53      214.65     27.24 o 
  -3   7  10       12.33       23.84     13.33 o 
  -2   7  10      563.40      532.79     29.91 o 
  -1   7  10     1302.62     1412.95     44.47 o 
   0   7  10     2405.28     2385.02     54.98 o 
   1   7  10      164.67      157.71     15.71 o 
   2   7  10      222.59      201.01     19.52 o 
   3   7  10      128.73      147.83     23.63 o 
   4   7  10       14.58        2.37     12.76 o 
   5   7  10       56.57       65.70     16.61 o 
   6   7  10       96.08      119.15     19.68 o 
   7   7  10      197.46      176.99     22.45 o 
   8   7  10       38.56       56.32     40.50 o 
 -16   8  10      196.65      223.99     53.28 o 
 -15   8  10      129.18      183.39     50.10 o 
 -14   8  10      332.06      452.44     62.44 o 
 -13   8  10        6.72       14.47     20.74 o 
 -12   8  10       20.02       49.47     30.97 o 
 -11   8  10      137.81      180.13     40.58 o 
 -10   8  10      737.48      794.85     69.26 o 
  -9   8  10      458.96      407.19     51.29 o 
  -8   8  10     1093.05     1153.38     76.45 o 
  -7   8  10      456.51      493.11     49.86 o 
  -6   8  10      184.61      248.27     36.40 o 
  -5   8  10      112.04      144.78     29.61 o 
  -4   8  10      247.97      251.71     35.13 o 
  -3   8  10      471.93      496.09     52.24 o 
  -2   8  10      720.51      584.93     57.86 o 
  -1   8  10       97.56      125.07     20.50 o 
   0   8  10     4712.61     4801.41    100.42 o 
   1   8  10      402.45      406.02     29.91 o 
   2   8  10       19.92       -2.09     13.95 o 
   3   8  10      462.98      516.24     30.37 o 
   4   8  10      106.85      114.35     19.06 o 
   5   8  10      109.99       79.06     22.06 o 
   6   8  10       20.80       24.15     21.61 o 
   7   8  10      119.24       81.70     40.17 o 
 -15   9  10        4.87        7.74     33.47 o 
 -14   9  10      148.45      194.29     70.77 o 
 -13   9  10      122.96      101.89     44.24 o 
 -12   9  10      800.00      809.22     77.84 o 
 -11   9  10      109.49       53.01     32.45 o 
 -10   9  10      182.44      231.51     44.49 o 
  -9   9  10       34.16       -2.60     25.87 o 
  -8   9  10      795.62      867.56     45.37 o 
  -7   9  10      189.56      209.52     25.98 o 
  -6   9  10      658.80      634.87     54.02 o 
  -5   9  10      264.42      228.48     34.77 o 
  -3   9  10      319.87      308.68     45.91 o 
  -2   9  10      320.43      378.43     49.53 o 
  -1   9  10      121.82       99.63     35.01 o 
   0   9  10      739.25      779.48     41.00 o 
   1   9  10      184.23      233.48     22.46 o 
   2   9  10      538.50      530.23     31.26 o 
   3   9  10      220.05      222.65     22.81 o 
   4   9  10      280.55      273.38     25.29 o 
   5   9  10       11.77      -13.97     14.55 o 
   6   9  10      295.80      375.70     63.09 o 
 -13  10  10        0.65       26.24     38.36 o 
 -12  10  10      114.91      140.25     47.73 o 
 -11  10  10      161.66      126.81     41.36 o 
 -10  10  10      274.64      259.49     47.84 o 
  -9  10  10       70.56      188.20     43.54 o 
  -8  10  10      138.86      165.27     34.64 o 
  -7  10  10      738.79      751.99     45.43 o 
  -6  10  10      661.62      645.10     40.52 o 
  -5  10  10       66.06      119.17     34.45 o 
  -3  10  10       90.96      134.77     34.63 o 
  -2  10  10       79.53       35.95     24.43 o 
  -1  10  10      319.70      346.47     51.30 o 
   0  10  10      402.39      517.68     44.30 o 
   1  10  10      444.79      466.91     30.18 o 
   2  10  10      141.34      137.67     20.22 o 
   3  10  10       81.23       69.88     16.72 o 
   4  10  10      442.80      478.93     32.66 o 
   5  10  10        3.97      -36.87     36.87 o 
 -12  11  10       25.14      -16.35     38.94 o 
 -11  11  10      308.49      399.87     63.05 o 
 -10  11  10      133.81      112.78     44.00 o 
  -9  11  10      328.27      311.64     54.18 o 
  -8  11  10      245.33      193.03     28.42 o 
  -7  11  10      254.98      219.39     28.02 o 
  -6  11  10       14.22      -26.32     26.32 o 
  -5  11  10        5.78      -27.35     27.35 o 
  -2  11  10       10.81       52.59     30.27 o 
  -1  11  10      204.26      124.41     37.78 o 
   0  11  10      456.89      432.64     58.94 o 
   1  11  10       79.62       52.70     16.89 o 
   2  11  10      109.72      123.43     27.31 o 
   3  11  10       62.95       61.53     26.22 o 
 -11  12  10      222.65      224.18     53.36 o 
 -10  12  10      164.46      177.67     49.36 o 
  -9  12  10       59.46       55.37     34.36 o 
  -8  12  10       34.29       30.00     34.19 o 
  -7  12  10       28.77       11.21     27.42 o 
  -6  12  10      213.58      191.00     40.53 o 
  -5  12  10      313.07      337.70     49.76 o 
  -4  12  10      341.38      312.51     47.07 o 
   0  12  10       49.64      -19.95     35.44 o 
   1  12  10       32.52        1.55     21.20 o 
   2  12  10       77.31       73.41     37.07 o 
 -10  13  10       65.90       30.77     42.54 o 
  -7  13  10      521.71      474.88     60.33 o 
  -6  13  10      458.35      450.34     61.07 o 
  -5  13  10      122.32       92.29     35.49 o 
  -4  13  10      177.99      190.73     41.61 o 
 -19   1  11       19.03        8.35     33.79 o 
 -18   1  11      388.09      410.37     50.86 o 
 -17   1  11       27.34       33.46     16.39 o 
 -16   1  11      236.05      218.51     29.54 o 
 -15   1  11      276.99      216.23     62.66 o 
 -14   1  11      246.73      233.99     44.44 o 
 -13   1  11      184.70      209.21     17.52 o 
 -12   1  11      401.39      429.53     22.34 o 
 -11   1  11      137.57      127.28     14.33 o 
 -10   1  11      849.98      817.87     29.08 o 
  -9   1  11       79.52       90.71     15.38 o 
  -8   1  11     2339.36     2260.48     55.02 o 
  -7   1  11       30.39        8.15     12.16 o 
  -6   1  11      135.06      118.71     18.02 o 
  -5   1  11      445.07      432.80     22.40 o 
  -4   1  11     1625.77     1628.57     43.32 o 
  -3   1  11      512.69      534.22     30.04 o 
  -2   1  11     1724.66     1662.88     45.43 o 
  -1   1  11      658.61      722.20     35.47 o 
   0   1  11     2880.89     2830.69     75.45 o 
   1   1  11      765.54      781.37     40.80 o 
   2   1  11      137.41      126.00     20.68 o 
   3   1  11      207.27      184.67     23.72 o 
   4   1  11      239.06      281.85     29.61 o 
   5   1  11      237.50      253.39     29.42 o 
   6   1  11      888.46      998.56     55.60 o 
   7   1  11      289.25      299.69     62.09 o 
   8   1  11       66.96       45.02     31.95 o 
   9   1  11      121.03      145.38     44.51 o 
 -19   2  11       87.81       58.93     41.92 o 
 -18   2  11      382.49      380.79     62.19 o 
 -17   2  11      118.66       86.17     24.53 o 
 -16   2  11      271.77      217.22     28.11 o 
 -15   2  11       38.18       23.34     18.33 o 
 -14   2  11      709.90      761.36     44.66 o 
 -13   2  11       68.36       89.56     15.92 o 
 -12   2  11      835.25      796.95     43.32 o 
 -11   2  11      154.92      170.64     15.61 o 
 -10   2  11     3296.76     3405.26     76.84 o 
  -9   2  11       89.86       78.10     12.04 o 
  -8   2  11     2455.98     2423.65     46.38 o 
  -7   2  11      294.28      302.12     17.16 o 
  -6   2  11      373.05      353.38     20.93 o 
  -5   2  11       52.49       56.04     12.35 o 
  -4   2  11     3862.76     3825.87     85.37 o 
  -3   2  11      688.61      711.37     35.20 o 
  -2   2  11     2111.76     2161.12     51.52 o 
  -1   2  11      134.44      127.06     20.62 o 
   0   2  11     2928.14     3012.30     48.27 o 
   1   2  11       60.35       47.39      8.94 o 
   2   2  11      195.48      191.59     16.66 o 
   3   2  11      548.58      587.90     25.54 o 
   4   2  11     1691.17     1846.13     69.31 o 
   5   2  11      153.01      165.47     25.14 o 
   6   2  11      522.59      556.86     60.94 o 
   7   2  11      138.61       88.80     33.83 o 
   8   2  11      381.92      302.69     53.92 o 
 -18   3  11        3.09       11.47     32.37 o 
 -17   3  11        3.35       12.68     32.91 o 
 -16   3  11      706.45      649.78     49.05 o 
 -15   3  11       52.48       26.85     21.89 o 
 -14   3  11     1354.57     1307.35     77.32 o 
 -13   3  11       56.94      109.91     22.52 o 
 -12   3  11      842.64      932.20     36.88 o 
 -11   3  11      304.37      318.34     20.69 o 
 -10   3  11       82.49       61.59     14.50 o 
  -9   3  11      127.76      152.16     18.74 o 
  -8   3  11      832.37      897.89     33.97 o 
  -7   3  11     1452.79     1588.43     60.03 o 
  -6   3  11     2749.16     2840.05     59.44 o 
  -5   3  11      222.10      225.66     21.26 o 
  -4   3  11      439.04      433.38     24.87 o 
  -3   3  11     1446.81     1430.89     43.83 o 
  -2   3  11      320.89      311.45     21.35 o 
  -1   3  11       62.16       41.68     11.07 o 
   0   3  11       53.17       72.59     14.18 o 
   1   3  11       71.88       73.62     11.52 o 
   2   3  11     1689.55     1766.08     39.76 o 
   3   3  11      172.79      184.99     18.51 o 
   4   3  11      187.02      168.49     17.11 o 
   5   3  11       72.64       60.48     32.30 o 
   6   3  11      750.67      796.17     75.14 o 
   7   3  11       19.14       44.65     34.27 o 
   8   3  11      172.40      192.40     45.43 o 
 -18   4  11       45.05       68.50     39.18 o 
 -17   4  11       37.56        1.53     34.71 o 
 -16   4  11      253.61      247.43     33.18 o 
 -15   4  11       65.50       57.25     32.00 o 
 -14   4  11      787.84      751.62     48.78 o 
 -13   4  11       76.22       84.18     26.65 o 
 -12   4  11      160.16      123.64     21.22 o 
 -11   4  11      446.58      444.81     41.04 o 
 -10   4  11      415.55      460.92     31.90 o 
  -9   4  11      486.84      481.50     25.48 o 
  -8   4  11      570.97      551.10     31.58 o 
  -7   4  11      157.95      143.12     16.63 o 
  -6   4  11     2674.20     2643.82     58.52 o 
  -5   4  11      614.85      579.53     31.41 o 
  -4   4  11      404.24      402.29     23.74 o 
  -3   4  11      107.90      131.40     13.41 o 
  -2   4  11       17.65       13.94     11.15 o 
  -1   4  11      515.29      499.50     22.30 o 
   0   4  11       26.95       24.66     10.90 o 
   1   4  11      266.51      259.61     16.32 o 
   2   4  11      582.00      602.34     24.50 o 
   3   4  11      417.16      438.67     21.40 o 
   4   4  11        2.58       13.11     12.49 o 
   5   4  11       19.65       19.65     12.76 o 
   6   4  11       66.06       72.38     21.89 o 
   7   4  11      335.80      291.99     55.11 o 
 -17   5  11       56.87       -6.42     36.46 o 
 -16   5  11       74.93       94.42     33.52 o 
 -15   5  11      183.07      121.71     26.91 o 
 -14   5  11      486.26      551.18     42.41 o 
 -13   5  11       19.85       50.08     18.94 o 
 -12   5  11      206.90      150.08     25.33 o 
 -11   5  11       35.28       14.51     25.66 o 
  -9   5  11      756.59      802.06     33.24 o 
  -8   5  11      438.19      436.14     25.62 o 
  -7   5  11      957.52     1017.75     36.95 o 
  -6   5  11      110.32      109.62     16.07 o 
  -5   5  11      745.83      738.39     31.97 o 
  -4   5  11        2.31       11.15     12.19 o 
  -3   5  11       19.59       31.07     10.80 o 
  -2   5  11       48.88       39.47     20.76 o 
  -1   5  11       12.36       44.47     12.29 o 
   0   5  11     1342.68     1278.28     39.00 o 
   1   5  11      454.78      485.05     22.35 o 
   2   5  11        7.91       -1.96      9.91 o 
   3   5  11      143.63      162.43     19.68 o 
   4   5  11      553.57      561.29     30.14 o 
   5   5  11      143.94      147.82     19.92 o 
   6   5  11      173.19      121.58     19.23 o 
   7   5  11       32.87       18.20     22.54 o 
 -17   6  11      156.35      164.35     50.61 o 
 -16   6  11      187.39      289.74     55.18 o 
 -15   6  11       15.50       -9.60     21.40 o 
 -14   6  11      707.30      765.37     49.96 o 
 -13   6  11      356.83      367.07     36.34 o 
 -12   6  11      802.81      823.69     49.04 o 
 -11   6  11       85.91      156.00     40.37 o 
 -10   6  11      103.29       80.76     30.18 o 
  -9   6  11      167.63      162.04     20.21 o 
  -8   6  11     1343.96     1502.55     74.43 o 
  -7   6  11      185.65      221.65     27.07 o 
  -6   6  11     5424.55     5531.66    265.12 o 
  -5   6  11     1687.10     1703.44     61.90 o 
  -4   6  11      434.76      439.40     48.46 o 
  -3   6  11        8.64       15.09     12.47 o 
  -2   6  11      418.42      414.76     27.12 o 
  -1   6  11      193.41      205.10     18.33 o 
   0   6  11      376.88      356.83     22.51 o 
   1   6  11       45.70       21.96      9.86 o 
   2   6  11     3452.13     3720.87     75.79 o 
   3   6  11      175.60      170.21     18.92 o 
   4   6  11      115.34       92.54     16.66 o 
   5   6  11       53.19       70.59     16.42 o 
   6   6  11       96.49       76.87     18.18 o 
   7   6  11      106.12       98.93     22.61 o 
 -16   7  11      265.11      301.37     57.38 o 
 -15   7  11       23.24      -17.34     23.25 o 
 -14   7  11      488.09      549.34     57.40 o 
 -13   7  11      203.34      227.07     31.74 o 
 -12   7  11      291.22      286.78     49.57 o 
 -11   7  11      303.36      290.47     47.12 o 
 -10   7  11      530.75      545.96     58.47 o 
  -9   7  11      410.26      476.00     52.85 o 
  -8   7  11      354.74      336.49     45.62 o 
  -7   7  11      150.03       99.94     27.99 o 
  -6   7  11     1135.93     1219.45     70.85 o 
  -5   7  11      106.84       60.82     17.02 o 
  -4   7  11      134.92      141.60     18.85 o 
  -3   7  11     1004.39     1048.05     54.31 o 
  -2   7  11     1084.19     1097.90     43.82 o 
  -1   7  11      166.31      180.66     21.22 o 
   0   7  11      801.99      838.22     34.14 o 
   1   7  11      173.84      179.64     19.25 o 
   2   7  11     1215.17     1203.72     43.75 o 
   3   7  11      232.69      257.10     22.70 o 
   4   7  11       49.47       48.02     17.74 o 
   5   7  11      187.63      178.20     22.42 o 
   6   7  11       61.94       75.33     20.05 o 
   7   7  11       72.70       49.36     29.81 o 
 -15   8  11       20.80       -7.78     36.86 o 
 -14   8  11       19.62       24.98     20.60 o 
 -13   8  11      367.16      390.04    100.61 o 
 -12   8  11       26.18       34.65     29.23 o 
 -11   8  11      307.74      281.78     49.76 o 
 -10   8  11      211.25      221.78     42.71 o 
  -9   8  11      159.85      138.64     35.82 o 
  -8   8  11      302.61      302.94     43.24 o 
  -7   8  11      263.01      308.50     44.41 o 
  -6   8  11       10.56       15.89     25.07 o 
  -5   8  11      924.48      844.83     60.14 o 
  -3   8  11        7.69       32.42     17.85 o 
  -2   8  11      176.50      141.28     25.31 o 
  -1   8  11      361.28      324.74     34.08 o 
   0   8  11      116.74      121.26     20.90 o 
   1   8  11      638.35      728.83     35.44 o 
   2   8  11       23.73       26.54     22.96 o 
   3   8  11      183.90      175.17     21.54 o 
   4   8  11        4.18       -0.83     14.19 o 
   5   8  11       73.91       56.45     18.20 o 
   6   8  11      213.67      264.60     56.90 o 
 -14   9  11      264.34      233.73     35.27 o 
 -13   9  11      346.72      362.71     61.88 o 
 -12   9  11       24.11       -5.70     31.98 o 
 -11   9  11       11.61        8.43     32.07 o 
 -10   9  11       61.30       77.14     33.99 o 
  -9   9  11      124.74      119.26     39.09 o 
  -8   9  11       99.62      165.30     36.56 o 
  -7   9  11      473.48      482.92     52.09 o 
  -6   9  11     1529.25     1535.65     83.68 o 
  -3   9  11       38.50       80.87     32.45 o 
  -2   9  11       68.71       49.97     21.18 o 
  -1   9  11      164.57      134.71     26.93 o 
   0   9  11        3.11        5.61     14.49 o 
   1   9  11      377.23      404.56     28.40 o 
   2   9  11      525.20      494.26     31.28 o 
   3   9  11       34.80       24.07     18.58 o 
   4   9  11        9.42      -12.93     19.13 o 
   5   9  11       64.06       97.55     43.54 o 
 -13  10  11       78.42       89.12     46.84 o 
 -12  10  11      723.01      789.26     82.02 o 
 -11  10  11      164.68      154.16     44.34 o 
 -10  10  11      303.07      319.56     52.55 o 
  -9  10  11      489.37      432.97     58.78 o 
  -8  10  11      554.65      469.21     57.60 o 
  -7  10  11        8.73      -24.75     29.49 o 
  -3  10  11      340.53      250.18     46.53 o 
  -2  10  11      610.79      578.45     64.29 o 
  -1  10  11      489.48      528.60     46.66 o 
   0  10  11      463.12      403.62     49.86 o 
   1  10  11       52.24       19.20     17.66 o 
   2  10  11      566.62      568.57     35.11 o 
   3  10  11       44.09       77.44     34.83 o 
 -12  11  11      117.68      120.52     49.37 o 
 -11  11  11      104.16      146.03     49.02 o 
 -10  11  11      418.16      490.18     65.58 o 
  -9  11  11      216.59      193.20     44.21 o 
  -8  11  11      256.96      294.29     48.75 o 
  -2  11  11      116.94       84.60     34.83 o 
  -1  11  11       73.63       42.86     24.36 o 
   0  11  11      200.20      196.18     27.53 o 
   1  11  11        4.89       15.81     18.37 o 
   2  11  11       22.70       32.91     24.95 o 
 -11  12  11       18.82        2.45     37.20 o 
 -10  12  11       78.32        4.01     36.41 o 
  -9  12  11       20.98       41.56     38.03 o 
   0  12  11      154.04      119.76     40.21 o 
   1  12  11      189.80       96.90     37.17 o 
 -19   0  12      143.09      125.52     43.91 o 
 -18   0  12      133.39      103.13     38.42 o 
 -17   0  12       28.40      -30.43     30.43 o 
 -16   0  12      550.10      491.55     58.74 o 
 -15   0  12       87.37      121.89     33.40 o 
 -14   0  12      244.21      302.61     29.31 o 
 -13   0  12        6.06       -0.87     22.82 o 
 -12   0  12      261.40      253.34     29.47 o 
 -11   0  12     1068.30     1080.46     59.13 o 
 -10   0  12     1454.33     1437.31     56.30 o 
  -9   0  12      356.38      338.55     29.49 o 
  -8   0  12     3864.03     3615.86    131.53 o 
  -7   0  12      338.64      406.02     42.21 o 
  -6   0  12     3561.65     3495.35    125.29 o 
  -5   0  12      183.79      190.40     30.74 o 
  -4   0  12      361.30      285.69     38.07 o 
  -3   0  12       65.54       39.53     19.42 o 
  -2   0  12     4425.82     4655.56    135.02 o 
  -1   0  12      255.06      293.01     25.66 o 
   0   0  12     1862.82     1999.35     68.38 o 
   1   0  12      153.71       86.01     27.12 o 
   2   0  12     1973.00     1876.79    102.31 o 
   3   0  12      115.05       96.32     29.93 o 
   4   0  12      232.03      225.04     39.63 o 
   5   0  12       93.05       81.71     33.95 o 
   6   0  12      439.81      420.37     53.64 o 
   7   0  12        0.61       10.90     26.44 o 
   8   0  12      500.81      539.39     67.00 o 
 -19   1  12       51.35       50.44     26.39 o 
 -18   1  12      132.13      100.96     30.16 o 
 -17   1  12       36.16       50.79     21.59 o 
 -16   1  12      133.23      126.44     24.67 o 
 -15   1  12       14.81       13.17     26.74 o 
 -14   1  12      710.61      745.86     30.72 o 
 -13   1  12      219.42      216.35     18.15 o 
 -12   1  12      647.55      680.64     29.00 o 
 -11   1  12      108.68      120.08     15.04 o 
 -10   1  12     1737.53     1816.42     44.30 o 
  -9   1  12      182.66      167.33     18.23 o 
  -8   1  12      822.64      812.09     35.35 o 
  -7   1  12      414.12      338.05     27.96 o 
  -6   1  12     1093.04     1075.41     59.62 o 
  -5   1  12      878.81      711.90     87.80 o 
  -4   1  12      303.36      254.02     23.64 o 
  -3   1  12      538.57      546.29     31.26 o 
  -2   1  12     1943.37     1867.38     49.55 o 
  -1   1  12      682.36      683.07     29.19 o 
   0   1  12     2500.55     2497.63     59.75 o 
   1   1  12      124.21      161.20     25.71 o 
   2   1  12      195.98      192.77     25.03 o 
   3   1  12      199.11      203.47     25.98 o 
   4   1  12       33.80       43.01     16.82 o 
   5   1  12      431.04      429.27     82.16 o 
   6   1  12        1.43       -2.63     18.26 o 
   7   1  12       54.16       61.15     30.72 o 
   8   1  12      363.53      337.25     58.10 o 
 -18   2  12       20.04       40.07     40.73 o 
 -17   2  12      102.28       93.80     25.83 o 
 -16   2  12      106.82       93.79     23.94 o 
 -15   2  12       47.47       29.41     19.76 o 
 -14   2  12      258.76      237.38     28.33 o 
 -13   2  12      489.42      488.60     28.55 o 
 -12   2  12      856.44      861.56     31.76 o 
 -11   2  12      374.57      377.80     22.98 o 
 -10   2  12       94.42       67.38     15.01 o 
  -9   2  12       84.76       76.72     14.56 o 
  -8   2  12      125.39      138.45     13.27 o 
  -7   2  12      186.06      196.65     15.53 o 
  -6   2  12      397.11      388.41     20.24 o 
  -5   2  12     1055.68     1087.80     44.52 o 
  -4   2  12      474.75      483.97     30.76 o 
  -3   2  12      390.88      399.04     28.76 o 
  -2   2  12       57.71       59.88     12.83 o 
  -1   2  12       53.72       41.90     11.73 o 
   0   2  12        5.80        4.28     12.21 o 
   1   2  12      337.50      405.85     25.84 o 
   2   2  12       27.45       22.13     18.12 o 
   3   2  12       91.12       65.85     17.85 o 
   4   2  12        0.51       20.26     17.44 o 
   5   2  12      101.55      119.71     34.58 o 
   6   2  12       10.54       70.58     31.68 o 
   7   2  12        6.87       32.56     34.16 o 
 -18   3  12        9.26      -12.61     34.74 o 
 -17   3  12       31.17       17.22     87.08 o 
 -16   3  12      624.16      578.63     65.20 o 
 -15   3  12       61.30       74.25     24.81 o 
 -14   3  12      778.15      770.49    100.01 o 
 -13   3  12      556.39      564.72     40.50 o 
 -12   3  12       92.14      106.55     14.73 o 
 -11   3  12      212.76      221.12     28.67 o 
 -10   3  12      555.84      569.90     31.06 o 
  -9   3  12      140.09      147.08     14.33 o 
  -8   3  12     1373.61     1360.33     45.95 o 
  -7   3  12      981.94     1022.15     36.66 o 
  -6   3  12     1654.40     1653.77     70.51 o 
  -5   3  12     1402.03     1498.26     66.14 o 
  -4   3  12      415.49      416.58     24.21 o 
  -3   3  12      427.12      430.82     24.37 o 
   7   0 -20      155.64      127.19     41.41 o 
   5   0 -18        2.94      -25.76     30.66 o 
   3   0 -16        3.74       17.14     26.76 o 
   1   0 -14        3.61      -22.80     22.80 o 
  -1   0 -12      136.51      112.57     19.28 o 
  -3   0 -10      129.91      133.16     28.17 o 
  -5   0  -8        0.14      -23.48     23.82 o 
  -7   0  -6      306.73      290.65     39.38 o 
  -9   0  -4      120.03      112.36     20.52 o 
 -11   0  -2      794.97      720.43     44.23 o 
 -13   0   0      371.47      413.33     39.74 o 
 -15   0   2       15.77       11.27     35.06 o 
 -17   0   4       91.03       96.83     34.73 o 
 -19   0   6        6.35       23.24     30.19 o 
  -2   3  12     1157.04     1174.75     40.57 o 
  -1   3  12       77.72       45.67     13.82 o 
   0   3  12      674.19      728.52     34.34 o 
   1   3  12      535.89      516.51     25.74 o 
   2   3  12      971.64      917.86     30.13 o 
   3   3  12       93.02      141.43     28.92 o 
   4   3  12       57.73       78.11     30.45 o 
   5   3  12       16.47       31.62     30.91 o 
   6   3  12      385.19      390.53     56.75 o 
   7   3  12      115.65      131.45     40.89 o 
 -17   4  12      160.95       95.11     33.73 o 
 -16   4  12      377.30      343.72     37.11 o 
 -15   4  12      116.68      108.61     24.22 o 
 -14   4  12     1080.28     1120.72     57.59 o 
 -13   4  12      178.74      150.87     26.04 o 
 -12   4  12     2121.92     2305.55     60.72 o 
 -11   4  12       56.64       54.12     15.96 o 
 -10   4  12      694.08      709.57     34.50 o 
  -9   4  12       21.89       10.88     11.01 o 
  -8   4  12      156.63      156.87     17.65 o 
  -7   4  12      124.72      110.84     15.59 o 
  -6   4  12       28.90       25.27     15.33 o 
  -5   4  12      262.93      263.59     20.49 o 
  -4   4  12      582.49      656.54     32.80 o 
  -3   4  12      146.00      152.06     14.73 o 
  -2   4  12     1598.06     1607.07     41.68 o 
  -1   4  12      259.43      265.28     23.30 o 
   0   4  12     1377.52     1380.54     41.37 o 
   1   4  12      437.21      470.45     22.20 o 
   2   4  12      907.71      944.11     31.15 o 
   3   4  12      156.03      165.16     20.53 o 
   4   4  12     1039.43     1069.56     75.38 o 
   5   4  12      432.46      498.10     44.13 o 
   6   4  12      662.23      669.57     76.32 o 
 -17   5  12      159.23      177.53     50.07 o 
 -16   5  12       36.55       12.67     48.83 o 
 -15   5  12        0.18       15.08     59.47 o 
 -14   5  12     1126.55     1208.71     64.24 o 
 -13   5  12      100.57      111.93     24.71 o 
 -12   5  12     2451.05     2536.04    117.77 o 
 -11   5  12      111.05       89.90     29.53 o 
 -10   5  12      180.32      211.82     28.16 o 
  -9   5  12      639.24      634.88     30.77 o 
  -8   5  12      213.20      258.27     22.33 o 
  -7   5  12      338.14      347.58     25.35 o 
  -6   5  12      546.31      559.26     29.33 o 
  -5   5  12       62.88       64.58     13.85 o 
  -4   5  12     3597.45     3736.57     75.81 o 
  -3   5  12       61.04       72.21     13.25 o 
  -2   5  12       58.82       41.21     13.96 o 
  -1   5  12      403.95      410.67     27.90 o 
   0   5  12      530.91      565.09     27.56 o 
   1   5  12       82.82       80.23     11.74 o 
   2   5  12      210.73      198.49     19.37 o 
   3   5  12      163.35      156.23     18.82 o 
   4   5  12      998.54     1004.78     40.93 o 
   5   5  12        0.62      -10.88     17.13 o 
   6   5  12       77.89       73.98     24.53 o 
 -16   6  12       86.11       87.89     27.85 o 
 -15   6  12      122.39       99.48     40.91 o 
 -14   6  12      186.46      172.34     29.04 o 
 -13   6  12      103.24       78.87     21.65 o 
 -12   6  12      503.14      497.38     40.10 o 
 -11   6  12      180.55      190.73     37.83 o 
 -10   6  12      109.91       88.89     32.25 o 
  -9   6  12      149.37      113.56     26.05 o 
  -8   6  12      102.46      101.36     21.60 o 
  -7   6  12     1528.14     1651.49     62.16 o 
  -6   6  12       80.94       99.73     21.21 o 
  -5   6  12       43.78       44.85     18.09 o 
  -4   6  12      496.30      543.97     37.86 o 
  -3   6  12      296.00      291.04     24.11 o 
  -2   6  12        4.10        7.20     13.87 o 
  -1   6  12       44.23       22.82     15.70 o 
   0   6  12      148.20      167.11     16.68 o 
   1   6  12      186.27      201.44     17.31 o 
   2   6  12      213.21      203.62     21.76 o 
   3   6  12       14.38       -2.76     14.39 o 
   4   6  12       30.65       11.59     14.38 o 
   5   6  12      127.18       96.54     17.83 o 
   6   6  12        8.86      -11.46     32.84 o 
 -16   7  12       23.23       14.66     34.15 o 
 -15   7  12       10.23        2.61     22.29 o 
 -14   7  12      125.82      150.04     29.28 o 
 -13   7  12       51.06       60.32     23.38 o 
 -12   7  12      459.48      499.64     62.34 o 
 -11   7  12      276.65      244.98     45.57 o 
 -10   7  12       19.82       12.38     31.68 o 
  -9   7  12      279.43      208.44     25.29 o 
  -8   7  12      353.56      354.86     30.10 o 
  -7   7  12      154.91      122.36     21.95 o 
  -6   7  12      465.49      465.17     28.94 o 
  -5   7  12     1128.92     1121.31     42.23 o 
  -4   7  12     1599.73     1620.66     64.96 o 
  -3   7  12       50.88       28.63     15.25 o 
  -2   7  12      230.15      228.49     23.99 o 
  -1   7  12      192.31      208.60     33.04 o 
   0   7  12        3.77       -0.38     13.42 o 
   1   7  12      256.99      263.24     22.44 o 
   2   7  12       64.42       77.86     16.33 o 
   3   7  12      225.83      258.67     23.98 o 
   4   7  12       12.38       11.89     20.34 o 
   5   7  12        3.59       -0.59     17.89 o 
   6   7  12      164.26      127.22     28.37 o 
 -15   8  12       30.07       45.09     23.72 o 
 -14   8  12      190.61      177.49     31.43 o 
 -13   8  12        4.85       -6.00     22.33 o 
 -12   8  12      300.79      363.04     57.20 o 
 -11   8  12      120.15      174.49     44.29 o 
 -10   8  12      253.73      320.16     51.43 o 
  -9   8  12      247.76      227.01     43.28 o 
  -8   8  12      534.17      531.01     54.40 o 
  -7   8  12      295.64      267.61     39.18 o 
  -6   8  12      432.15      412.15     34.95 o 
  -5   8  12      238.74      314.71     45.85 o 
  -4   8  12     2585.76     2492.73    122.10 o 
  -3   8  12      249.43      257.71     31.35 o 
  -2   8  12       21.70       17.47     14.29 o 
  -1   8  12      593.56      610.60     40.87 o 
   0   8  12      351.57      320.81     29.00 o 
   1   8  12      218.14      221.80     23.21 o 
   2   8  12       27.35        9.29     23.76 o 
   3   8  12       18.55       13.50     14.86 o 
   4   8  12      881.94      862.29     48.77 o 
   5   8  12       41.65       48.24     42.41 o 
 -14   9  12      205.89      150.54     30.25 o 
 -13   9  12        2.93      -36.54     36.54 o 
 -12   9  12      509.19      600.39     70.09 o 
 -11   9  12      177.76      220.58     48.61 o 
 -10   9  12      247.23      178.77     44.63 o 
  -9   9  12      167.02      148.21     36.94 o 
  -8   9  12      759.58      877.03     69.11 o 
  -7   9  12      269.57      304.69     45.41 o 
  -5   9  12       39.06       67.14     34.10 o 
  -4   9  12      209.33      210.97     43.36 o 
  -3   9  12       99.27       94.32     38.85 o 
  -2   9  12      505.08      427.26     40.67 o 
  -1   9  12      361.12      305.06     35.37 o 
   0   9  12      736.44      706.67     51.09 o 
   1   9  12       98.50       81.82     17.74 o 
   2   9  12      337.91      363.86     29.04 o 
   3   9  12       53.32       38.48     23.38 o 
   4   9  12       10.31      -12.64     36.90 o 
 -14  10  12      180.12      193.29     47.83 o 
 -13  10  12       27.57      -16.41     38.57 o 
 -12  10  12       68.50       36.92     34.29 o 
 -11  10  12      516.39      442.41     62.24 o 
 -10  10  12      201.80      213.86     47.30 o 
  -9  10  12        9.97      -32.40     34.63 o 
  -8  10  12      124.35      148.64     39.32 o 
  -4  10  12      260.43      321.12     54.50 o 
  -3  10  12      311.85      360.03     56.41 o 
  -2  10  12      138.25      153.57     31.21 o 
  -1  10  12       55.05       39.50     21.06 o 
   0  10  12      388.19      333.84     32.22 o 
   1  10  12       97.41       82.49     19.98 o 
   2  10  12       10.00        4.23     32.40 o 
 -12  11  12      107.90      126.36     48.66 o 
 -11  11  12      104.57       88.40     44.50 o 
 -10  11  12       10.41      -26.88     35.85 o 
  -9  11  12       30.81       36.65     35.80 o 
  -3  11  12      152.87      191.28     50.11 o 
  -2  11  12      105.27       90.61     45.59 o 
  -1  11  12        5.36      -16.06     23.55 o 
   0  11  12      165.71      139.63     30.78 o 
 -10  12  12      131.56       99.96     43.87 o 
 -18   1  13       83.79       47.74     23.06 o 
 -17   1  13       65.44       85.44     25.62 o 
 -16   1  13       46.31       46.07     22.89 o 
 -15   1  13       10.62       11.60     33.09 o 
 -14   1  13      463.37      509.25     29.34 o 
 -13   1  13      126.31      107.17     15.50 o 
 -12   1  13     1020.55     1057.92     36.18 o 
 -11   1  13      111.89      123.01     15.09 o 
 -10   1  13      165.12      160.99     15.86 o 
  -9   1  13       29.17       16.08     13.67 o 
  -8   1  13     1829.91     1952.94     54.12 o 
  -7   1  13      111.71      109.86     16.59 o 
  -6   1  13     1438.92     1311.13    103.75 o 
  -5   1  13      979.66      947.29    109.85 o 
  -4   1  13      893.68      896.70     43.52 o 
  -3   1  13      505.84      454.83     67.87 o 
  -2   1  13      144.09      113.92     18.61 o 
  -1   1  13      110.65      123.48     19.04 o 
   0   1  13     1017.67     1191.63     42.56 o 
   1   1  13      121.94      161.87     42.64 o 
   2   1  13      948.09     1085.01     56.55 o 
   3   1  13      368.30      336.85     35.13 o 
   4   1  13       10.45       30.47     25.87 o 
   5   1  13       60.50       41.29     22.23 o 
   6   1  13       51.33       66.45     35.61 o 
 -18   2  13       65.21       33.88     34.47 o 
 -17   2  13       44.62       41.52     20.45 o 
 -16   2  13      542.56      549.92     49.80 o 
 -15   2  13       34.50       12.38     22.63 o 
 -14   2  13     1856.77     1831.78     61.93 o 
 -13   2  13        9.35       11.97     12.90 o 
 -12   2  13      660.63      701.71     32.87 o 
 -11   2  13       91.33       85.12     13.57 o 
 -10   2  13      232.64      224.14     21.78 o 
  -9   2  13        6.48        6.45     13.24 o 
  -8   2  13     2774.77     2879.96     67.88 o 
  -7   2  13      578.57      586.69     24.98 o 
  -6   2  13     1552.67     1647.52     41.59 o 
  -5   2  13      119.35      107.50     15.81 o 
  -4   2  13     2072.05     2111.53     65.90 o 
  -3   2  13       57.93       52.39     15.92 o 
  -2   2  13      219.51      215.20     18.94 o 
  -1   2  13      305.20      269.18     44.03 o 
   0   2  13     2330.68     2193.77    116.92 o 
   1   2  13      251.34      258.96     29.83 o 
   2   2  13      429.69      449.30     37.99 o 
   3   2  13      101.84       97.26     22.53 o 
   4   2  13      549.05      591.54     66.45 o 
   5   2  13       50.28       37.76     31.10 o 
   6   2  13      127.10       52.92     37.11 o 
 -18   3  13      163.27      147.91     31.21 o 
 -17   3  13       16.95       -9.71     22.45 o 
 -16   3  13      374.66      392.32     31.90 o 
 -15   3  13      119.04       98.45     23.63 o 
 -14   3  13      294.07      341.94     34.65 o 
 -13   3  13       49.81       51.67     13.60 o 
 -12   3  13      334.06      407.33     24.11 o 
 -11   3  13      479.57      509.29     31.57 o 
 -10   3  13      629.43      577.75     36.27 o 
  -9   3  13      203.26      196.93     20.41 o 
  -8   3  13      312.99      335.99     24.46 o 
  -7   3  13      537.63      586.22     29.40 o 
  -6   3  13      583.18      605.51     35.74 o 
  -5   3  13      369.32      380.19     24.34 o 
  -4   3  13      171.59      163.83     18.22 o 
  -3   3  13      130.55      107.59     15.23 o 
  -2   3  13     1749.54     1622.47     61.22 o 
  -1   3  13      503.31      532.00     38.71 o 
   0   3  13      120.61       78.34     18.42 o 
   1   3  13        4.22       -3.41     18.10 o 
   2   3  13      475.26      555.73     61.43 o 
   3   3  13        1.70       48.99     27.64 o 
   4   3  13      295.49      309.25     52.77 o 
   5   3  13       71.66       64.82     35.28 o 
   6   3  13     1264.21     1398.40    108.71 o 
 -17   4  13       59.02       80.77     26.85 o 
 -16   4  13      111.27      104.50     28.24 o 
 -15   4  13      147.07      155.09     28.68 o 
 -14   4  13      214.51      252.92     33.16 o 
 -13   4  13      335.38      347.23     41.99 o 
 -12   4  13      331.56      359.95     28.55 o 
 -11   4  13       26.12        9.88     13.92 o 
 -10   4  13      828.99      838.92     38.83 o 
  -9   4  13       99.46      108.06     25.57 o 
  -8   4  13      301.34      339.85     23.67 o 
  -7   4  13      103.23       75.87     14.20 o 
  -6   4  13      106.64       66.95     14.39 o 
  -5   4  13      739.52      814.70     34.83 o 
  -4   4  13       56.94       41.87     13.82 o 
  -3   4  13      228.41      268.61     21.28 o 
  -2   4  13      592.33      584.24     33.20 o 
  -1   4  13      490.86      556.72     45.32 o 
   0   4  13        0.95      -13.76     13.76 o 
   1   4  13      362.34      376.47     21.05 o 
   2   4  13      225.11      224.35     19.88 o 
   3   4  13      144.68      150.68     27.28 o 
   4   4  13      123.69       93.98     37.42 o 
   5   4  13       54.53       56.60     31.62 o 
 -17   5  13        8.58      -15.23     23.13 o 
 -16   5  13       52.75       73.69     50.95 o 
 -15   5  13       28.68       45.19     23.03 o 
 -14   5  13      496.60      581.89     44.97 o 
 -13   5  13      162.01      115.65     31.19 o 
 -12   5  13      299.79      254.97     45.03 o 
 -11   5  13      134.12      186.69     30.66 o 
 -10   5  13       65.57       43.77     34.01 o 
  -9   5  13      301.36      314.14     32.50 o 
  -8   5  13       54.69       54.70     13.79 o 
  -7   5  13       62.68       58.03     19.71 o 
  -6   5  13      200.45      197.43     19.51 o 
  -5   5  13       80.38       63.78     14.62 o 
  -4   5  13      797.72      802.75     35.66 o 
  -3   5  13      535.81      568.88     26.74 o 
  -2   5  13        7.74       13.14     12.98 o 
  -1   5  13       83.35       93.09     17.46 o 
   0   5  13      843.49      869.37     56.24 o 
   1   5  13      389.68      388.37     22.34 o 
   2   5  13       79.74       88.56     15.97 o 
   3   5  13       52.47       52.84     16.55 o 
   4   5  13      386.75      398.79     42.34 o 
   5   5  13       75.19       92.77     36.75 o 
 -16   6  13      227.29      212.83     36.15 o 
 -15   6  13       12.04      -23.55     23.55 o 
 -14   6  13      203.10      213.58     32.77 o 
 -13   6  13       78.62      106.26     25.64 o 
 -12   6  13      520.86      505.09    135.67 o 
 -11   6  13      137.35      206.95     45.31 o 
  -9   6  13      796.31      885.01     74.04 o 
  -8   6  13      836.29      832.81     46.23 o 
  -7   6  13       24.78       43.29     38.33 o 
  -6   6  13      469.40      504.67     37.38 o 
  -5   6  13       87.35       85.85     20.40 o 
  -4   6  13       39.46       58.47     18.53 o 
  -3   6  13       21.59       43.32     15.27 o 
  -2   6  13     3439.43     3525.42     96.15 o 
  -1   6  13      194.03      200.53     23.70 o 
   0   6  13      451.61      395.47     26.06 o 
   1   6  13       47.73       52.16     14.97 o 
   2   6  13       33.54       26.48     13.67 o 
   3   6  13      237.56      224.61     22.50 o 
   4   6  13        3.60       11.61     20.18 o 
 -16   7  13      171.63      195.34     45.79 o 
 -15   7  13      103.36       66.14     26.02 o 
 -14   7  13      208.04      226.76     32.40 o 
 -13   7  13       47.24       57.17     24.49 o 
 -12   7  13      203.06      296.55     52.94 o 
 -11   7  13       23.49       19.11     30.38 o 
 -10   7  13     1089.01     1210.31     86.11 o 
  -9   7  13       88.77       70.88     30.29 o 
  -8   7  13      240.01      223.00     35.96 o 
  -7   7  13     1079.74     1159.98     45.60 o 
  -6   7  13      468.94      509.28     30.57 o 
  -5   7  13       39.64       64.65     21.28 o 
  -4   7  13      264.45      270.26     31.24 o 
  -3   7  13      121.15      179.24     21.87 o 
  -2   7  13     1254.35     1224.79     49.38 o 
  -1   7  13      284.65      307.20     27.35 o 
   0   7  13      316.85      260.86     30.63 o 
   1   7  13      216.07      213.97     22.32 o 
   2   7  13       94.02       78.21     16.38 o 
   3   7  13        4.95        5.20     16.39 o 
   4   7  13      195.38      191.91     33.38 o 
   5   7  13       55.43        8.64     34.62 o 
 -15   8  13       16.75      -22.42     34.97 o 
 -14   8  13       37.51        6.78     24.53 o 
 -13   8  13      178.61      164.50     30.99 o 
 -12   8  13       94.96       58.64     34.87 o 
 -11   8  13      374.04      319.03     52.48 o 
 -10   8  13       12.81        9.69     29.72 o 
  -9   8  13      407.46      387.30     53.55 o 
  -8   8  13       75.17       57.34     21.10 o 
  -7   8  13      144.82      176.29     26.85 o 
  -6   8  13       98.41      120.57     33.06 o 
  -5   8  13      402.09      368.93     49.67 o 
  -4   8  13        0.59       22.47     44.32 o 
  -3   8  13      465.19      551.49     40.85 o 
  -2   8  13       24.67       27.22     20.32 o 
  -1   8  13      243.41      229.63     26.20 o 
   0   8  13       58.69       51.02     18.29 o 
   1   8  13       47.42       23.58     17.47 o 
   2   8  13      276.95      302.78     26.03 o 
   3   8  13       44.00       34.27     22.77 o 
   4   8  13        5.16       -2.26     35.06 o 
 -15   9  13       15.46       21.36     31.89 o 
 -14   9  13       13.86       27.61     27.26 o 
 -13   9  13       53.98       48.95     37.67 o 
 -12   9  13      115.64      135.78     47.28 o 
 -11   9  13      150.76      178.74     45.13 o 
 -10   9  13      708.47      656.80     69.12 o 
  -9   9  13      132.65       76.45     35.32 o 
  -8   9  13        3.45       -1.30     19.48 o 
  -7   9  13      140.48      152.41     39.42 o 
  -6   9  13       58.39       39.53     28.72 o 
  -5   9  13       24.73        3.34     24.47 o 
  -4   9  13        0.70       23.29     28.85 o 
  -3   9  13      243.01      201.44     45.34 o 
  -2   9  13      518.88      513.11     45.45 o 
  -1   9  13       94.80       72.70     25.60 o 
   0   9  13        5.00      -11.82     17.57 o 
   1   9  13      105.50       82.33     23.01 o 
   2   9  13        3.70       26.04     51.58 o 
 -14  10  13      442.16      292.19     55.83 o 
 -13  10  13      171.67      204.88     51.61 o 
 -12  10  13      440.32      506.67     68.60 o 
 -11  10  13       10.35      -38.46     40.44 o 
 -10  10  13       46.34       91.03     38.46 o 
  -9  10  13       19.44      -17.83     31.75 o 
  -8  10  13       51.06       90.86     36.45 o 
  -7  10  13      281.87      312.31     49.61 o 
  -6  10  13      801.90      825.49     76.25 o 
  -5  10  13      125.97      142.50     39.07 o 
  -4  10  13      234.86      211.03     47.37 o 
  -3  10  13       79.47       65.99     34.44 o 
  -2  10  13      552.38      522.53     46.16 o 
  -1  10  13      104.50       87.92     27.86 o 
   0  10  13       72.99       30.12     30.72 o 
   1  10  13      282.97      244.80     56.13 o 
 -11  11  13        1.40       27.48     37.69 o 
 -10  11  13       16.07       -1.70     35.27 o 
  -6  11  13      188.86      154.93     43.62 o 
  -5  11  13      120.05      148.61     44.50 o 
  -4  11  13      298.52      293.31     53.78 o 
  -2  11  13       24.77       86.88     40.82 o 
  -1  11  13       59.55       64.17     40.22 o 
 -19   0  14        0.62       32.01     35.02 o 
 -18   0  14      390.02      264.73     52.57 o 
 -17   0  14      109.38      102.19     38.74 o 
 -16   0  14        4.68      -31.54     31.54 o 
 -15   0  14        4.63       16.29     26.06 o 
 -14   0  14      488.29      542.71     40.93 o 
 -13   0  14      279.89      297.73     52.61 o 
 -12   0  14     1674.16     1808.25     77.48 o 
 -11   0  14       19.16       30.10     30.61 o 
 -10   0  14     1802.36     1945.41     70.37 o 
  -9   0  14        7.19       12.80     17.13 o 
  -8   0  14       89.40      135.28     32.76 o 
  -7   0  14       12.07       32.04     22.20 o 
  -6   0  14     2890.57     3107.25    123.11 o 
  -5   0  14       17.32       -0.27     18.54 o 
  -4   0  14      324.84      423.85     46.19 o 
  -3   0  14       17.39       -1.05     19.61 o 
  -2   0  14     1862.77     1798.19     87.81 o 
   0   0  14       24.60       15.76     26.29 o 
   1   0  14      113.34      106.97     29.94 o 
   2   0  14      899.35      891.41     74.31 o 
   3   0  14       22.27       -0.19     27.55 o 
   4   0  14      237.12      209.03     49.12 o 
   5   0  14      427.53      313.65     57.36 o 
 -19   1  14        0.55        6.88     23.47 o 
 -18   1  14      348.82      309.82     38.36 o 
 -17   1  14        6.85       15.32     30.85 o 
 -16   1  14      240.83      193.32     29.82 o 
 -15   1  14       22.66       15.32     22.22 o 
 -14   1  14      571.20      600.38     29.83 o 
 -13   1  14       11.41       29.73     12.85 o 
 -12   1  14      394.48      446.43     30.27 o 
 -11   1  14       45.62       40.00     12.90 o 
 -10   1  14      769.23      827.87     32.32 o 
  -9   1  14      464.04      443.69     28.80 o 
  -8   1  14      646.13      666.41     33.66 o 
  -7   1  14      530.94      525.67     37.25 o 
  -6   1  14     1242.32     1274.85     54.24 o 
  -5   1  14      205.08      173.97     32.70 o 
  -4   1  14     1239.95     1227.88     71.90 o 
  -3   1  14      227.53      205.58     47.48 o 
  -2   1  14      195.32      178.87     73.30 o 
  -1   1  14      137.07      138.93     21.32 o 
   0   1  14      199.01      247.64     44.69 o 
   1   1  14      528.36      499.40     49.10 o 
   2   1  14        8.54        6.77     17.60 o 
   3   1  14      140.38      182.30     28.54 o 
   4   1  14      322.16      311.37     36.36 o 
   5   1  14        3.44       19.31     26.49 o 
 -19   2  14        9.66       22.52     35.53 o 
 -18   2  14      109.03      144.90     53.96 o 
 -17   2  14       34.07       64.46     24.65 o 
 -16   2  14      403.80      393.51     68.21 o 
 -15   2  14      104.65      115.89     26.79 o 
 -14   2  14       44.50       30.17     13.68 o 
 -13   2  14      231.31      212.04     20.58 o 
 -12   2  14       56.11       50.97     13.94 o 
 -11   2  14      131.14      147.77     19.92 o 
 -10   2  14      268.95      284.19     33.08 o 
  -9   2  14      604.36      570.21     33.43 o 
  -8   2  14      293.11      306.83     24.92 o 
  -7   2  14      154.58      152.18     19.10 o 
  -6   2  14       46.99       37.90     14.57 o 
  -5   2  14       16.18       23.88     14.04 o 
  -4   2  14        0.42       11.09     14.55 o 
  -3   2  14      605.56      712.73     65.78 o 
  -2   2  14       27.10       47.51     25.22 o 
  -1   2  14      261.46      298.90     30.47 o 
   0   2  14        4.74       20.40     25.17 o 
   1   2  14       69.26       70.47     30.65 o 
   2   2  14       18.39       37.63     20.32 o 
   3   2  14       11.43       44.12     29.18 o 
   4   2  14       17.33       -5.84     30.63 o 
   5   2  14        5.70       29.02     32.95 o 
 -18   3  14      134.43       82.88     37.86 o 
 -17   3  14      244.93      173.75     42.15 o 
 -16   3  14       89.99       47.35     21.54 o 
 -15   3  14       39.53       67.43     21.36 o 
 -14   3  14      474.92      514.52     99.79 o 
   3   0 -18      154.58      160.79     38.68 o 
   1   0 -16       36.01      104.00     34.21 o 
  -3   0 -12      102.17       58.13     24.42 o 
  -5   0 -10       88.93      146.95     31.32 o 
  -7   0  -8      172.71      126.76     31.14 o 
  -9   0  -6      177.60      146.79     26.53 o 
 -11   0  -4       86.44       96.84     22.70 o 
 -13   0  -2       19.88        6.96     18.53 o 
 -15   0   0      597.87      662.12     46.98 o 
 -17   0   2       82.86       63.08     37.94 o 
 -13   3  14       44.86       54.48     14.71 o 
 -12   3  14      601.70      613.02     29.81 o 
 -11   3  14      452.99      519.71     32.73 o 
 -10   3  14      619.55      658.55     35.57 o 
  -9   3  14      489.18      516.27     31.03 o 
  -8   3  14      258.47      267.67     23.21 o 
  -7   3  14       17.52       20.94     20.26 o 
  -6   3  14      889.73      968.24     39.62 o 
  -5   3  14      117.45      106.89     16.06 o 
  -4   3  14      844.06      802.96     35.59 o 
  -3   3  14      182.16      201.42     23.41 o 
  -2   3  14     1000.56      988.04     42.47 o 
  -1   3  14        4.02       11.79     32.75 o 
   0   3  14      125.10       74.53     21.51 o 
   1   3  14      131.15      136.35     40.44 o 
   2   3  14      333.47      248.30     54.40 o 
   3   3  14       55.33       42.53     31.35 o 
   4   3  14      570.96      541.80     69.76 o 
 -18   4  14      164.17       94.13     38.76 o 
 -17   4  14       32.19       57.95     27.71 o 
 -16   4  14      725.81      656.95     51.21 o 
 -15   4  14       70.58      144.74     42.48 o 
 -14   4  14     1145.65     1260.42     64.38 o 
 -13   4  14       22.10        2.75     19.95 o 
 -12   4  14      125.74      153.32     25.24 o 
 -11   4  14      297.49      280.06     44.38 o 
 -10   4  14      334.29      311.04     26.65 o 
  -9   4  14       10.26       10.04     21.61 o 
  -8   4  14      239.13      228.59     22.59 o 
  -7   4  14      253.94      274.98     23.02 o 
  -6   4  14     2081.04     2154.15     58.96 o 
  -5   4  14       74.59       86.98     16.34 o 
  -4   4  14     1609.78     1621.32     59.81 o 
  -3   4  14      382.88      391.17     26.26 o 
  -2   4  14      911.88      963.58     43.07 o 
  -1   4  14      403.70      499.93     32.81 o 
   0   4  14      861.49      963.33     44.27 o 
   1   4  14      475.32      483.68     34.10 o 
   2   4  14      517.08      523.81     46.37 o 
   3   4  14      125.84      118.50     37.80 o 
   4   4  14      293.54      306.56     53.62 o 
 -17   5  14       28.26        9.72     29.86 o 
 -16   5  14      703.27      745.51    154.50 o 
 -15   5  14       91.32      115.08     28.75 o 
 -14   5  14      482.68      473.78     68.83 o 
 -13   5  14      210.10      160.89     39.36 o 
 -12   5  14      249.49      303.14     34.40 o 
 -11   5  14      222.48      283.42     27.37 o 
 -10   5  14       12.16       38.01     16.01 o 
  -9   5  14       84.94       75.94     22.37 o 
  -8   5  14     2112.91     2278.15     62.34 o 
  -7   5  14      136.54      151.01     17.76 o 
  -6   5  14      283.74      285.65     23.18 o 
  -5   5  14      480.93      484.04     30.23 o 
  -4   5  14      432.51      457.57     28.55 o 
  -3   5  14      160.41      173.86     24.54 o 
  -2   5  14      204.98      220.84     23.76 o 
  -1   5  14      411.43      397.57     30.82 o 
   0   5  14     1130.50     1096.26     40.95 o 
   1   5  14       75.65       72.78     19.84 o 
   2   5  14       48.97       76.16     27.66 o 
   3   5  14       54.89       48.74     22.92 o 
 -17   6  14       62.97       46.44     36.63 o 
 -16   6  14      220.23      247.18     37.76 o 
 -15   6  14       98.56       86.51     27.14 o 
 -14   6  14       91.29       86.55     27.71 o 
 -13   6  14       49.74       49.11     24.68 o 
 -12   6  14       52.35       70.24     23.76 o 
 -11   6  14      615.33      601.77     68.87 o 
 -10   6  14       29.48       82.42     37.19 o 
  -9   6  14       64.19      109.21     40.00 o 
  -8   6  14      326.84      318.54     32.81 o 
  -7   6  14      210.16      197.23     27.56 o 
  -6   6  14       10.11        4.49     16.26 o 
  -5   6  14      102.24      104.68     26.89 o 
  -4   6  14      126.32      163.96     26.04 o 
  -3   6  14      185.39      201.40     41.24 o 
  -2   6  14      214.79      244.46     25.46 o 
  -1   6  14       49.27       81.69     20.42 o 
   0   6  14       28.03       14.29     14.42 o 
   1   6  14      170.09      157.42     23.87 o 
   2   6  14        1.51        6.95     22.99 o 
 -16   7  14      175.38      144.06     44.08 o 
 -15   7  14       96.05      113.17     31.76 o 
 -14   7  14       13.84       27.44     24.99 o 
 -13   7  14       74.03       66.62     25.45 o 
 -12   7  14      122.90       71.58     24.34 o 
 -11   7  14       11.64      -15.10     30.57 o 
 -10   7  14      353.58      318.37     49.53 o 
  -9   7  14      533.33      575.47     60.26 o 
  -8   7  14     1338.84     1384.56     50.99 o 
  -7   7  14      147.17      145.18     40.85 o 
  -6   7  14      193.00      185.06     28.79 o 
  -5   7  14      237.31      262.61     32.82 o 
  -4   7  14       16.28       18.43     27.03 o 
  -3   7  14      222.90      242.28     32.14 o 
  -2   7  14       66.60       70.17     20.14 o 
  -1   7  14      235.42      246.24     27.45 o 
   0   7  14       69.46       49.48     18.39 o 
   1   7  14       32.20       37.29     18.99 o 
   2   7  14      154.76      128.66     29.10 o 
   3   7  14       88.22      112.35     40.17 o 
 -15   8  14       44.02       64.52     38.27 o 
 -14   8  14       99.91      133.17     35.04 o 
 -13   8  14       33.55       20.93     23.36 o 
 -12   8  14      159.58      217.00     50.14 o 
 -11   8  14       59.29      110.93     41.29 o 
 -10   8  14      486.43      483.15     59.46 o 
  -9   8  14       38.20       35.17     32.31 o 
  -8   8  14     2367.05     2458.85     83.11 o 
  -7   8  14      206.65      144.74     37.23 o 
  -6   8  14       27.71       66.92     31.01 o 
  -5   8  14      288.57      281.33     34.72 o 
  -4   8  14       95.21       90.64     23.85 o 
  -3   8  14      171.47      159.87     29.47 o 
  -2   8  14       30.45       50.79     17.74 o 
  -1   8  14       51.24       69.89     23.83 o 
   0   8  14     1625.32     1549.19     64.63 o 
   1   8  14       29.54        1.95     32.79 o 
   2   8  14       56.62       80.16     28.98 o 
   3   8  14        4.90      -23.75     35.65 o 
 -14   9  14      269.12      253.96     51.39 o 
 -13   9  14      108.16      105.30     47.51 o 
 -12   9  14      427.87      453.79     65.40 o 
 -11   9  14      109.02      103.49     42.31 o 
 -10   9  14      157.43      150.89     43.79 o 
  -9   9  14       41.15      -12.33     34.40 o 
  -8   9  14      292.09      235.15     44.20 o 
  -7   9  14       84.04       78.22     28.66 o 
  -6   9  14      537.12      387.12     55.75 o 
  -5   9  14      238.89      182.62     41.99 o 
  -4   9  14      296.13      218.65     45.76 o 
  -3   9  14       38.53       36.38     29.88 o 
  -2   9  14      321.42      326.80     39.16 o 
  -1   9  14      101.02      121.09     27.55 o 
   0   9  14       37.19       -2.95     33.78 o 
   1   9  14       84.34       69.64     40.17 o 
 -12  10  14       91.65      109.78     46.97 o 
 -11  10  14       63.80       -8.74     38.54 o 
 -10  10  14      129.71       77.58     35.18 o 
  -8  10  14      228.58      275.99     48.57 o 
  -7  10  14      221.44      197.50     43.59 o 
  -6  10  14      152.92      160.82     40.30 o 
  -5  10  14      187.28      193.20     43.70 o 
  -4  10  14      447.91      361.39     55.64 o 
  -3  10  14       43.80       56.35     34.79 o 
  -2  10  14        9.99       74.29     38.39 o 
  -1  10  14      316.28      315.62     60.76 o 
 -11  11  14       61.97       73.65     45.36 o 
  -7  11  14       55.16       45.05     36.45 o 
  -6  11  14       50.78       12.79     29.55 o 
 -18   1  15      145.06      170.61     34.68 o 
 -17   1  15        7.00       37.73     31.07 o 
 -16   1  15      280.80      289.31     37.26 o 
 -15   1  15       10.42       21.59     15.25 o 
 -14   1  15       80.35      118.22     18.06 o 
 -13   1  15       63.62       70.09     15.47 o 
 -12   1  15      708.26      757.85     33.64 o 
 -11   1  15       15.92       10.97     13.68 o 
 -10   1  15      759.50      802.57     39.36 o 
  -9   1  15      497.72      541.33     39.78 o 
  -8   1  15     1048.98     1108.27     44.39 o 
  -7   1  15      452.44      469.05     36.08 o 
  -6   1  15       34.24       65.50     18.20 o 
  -5   1  15      191.36      180.59     36.49 o 
  -4   1  15      226.06      270.10     42.19 o 
  -3   1  15      178.12      154.67     21.92 o 
  -2   1  15      939.50      968.49     69.55 o 
   0   1  15      233.56      266.51     49.30 o 
   1   1  15      234.71      407.82     56.73 o 
   2   1  15       29.59       50.39     22.94 o 
   3   1  15        1.73       22.98     26.99 o 
   4   1  15       92.40       80.12     35.80 o 
 -18   2  15      315.38      252.83     35.66 o 
 -17   2  15       10.34       -9.15     22.35 o 
 -16   2  15      362.97      315.59     37.30 o 
 -15   2  15       21.26       31.45     18.03 o 
 -14   2  15      379.07      422.99     26.75 o 
 -13   2  15       27.73        4.57     13.66 o 
 -12   2  15     1086.53     1188.58     41.26 o 
 -11   2  15      168.79      163.74     18.91 o 
 -10   2  15      769.16      802.30     40.03 o 
  -9   2  15       43.13       22.08     13.84 o 
  -8   2  15     1449.59     1534.22     52.77 o 
  -7   2  15       36.11       27.64     13.69 o 
  -6   2  15      201.69      231.62     22.03 o 
  -5   2  15      155.08      141.82     19.16 o 
  -4   2  15     1589.21     1691.13     62.71 o 
  -3   2  15       80.96       82.70     19.74 o 
  -2   2  15      470.00      519.07     52.86 o 
  -1   2  15       68.99       85.93     34.24 o 
   0   2  15      895.47      942.25     80.94 o 
   1   2  15       47.06       51.17     29.39 o 
   2   2  15       69.12       52.11     34.26 o 
   3   2  15       35.60       40.37     37.95 o 
 -18   3  15       18.78       71.23     39.14 o 
 -17   3  15       23.87        9.11     27.99 o 
 -16   3  15      190.45      186.83     53.15 o 
 -15   3  15      167.96      208.14     50.58 o 
 -14   3  15      810.22      899.14     68.18 o 
 -13   3  15       22.16       35.54     14.41 o 
 -12   3  15      194.48      233.50     21.99 o 
 -11   3  15      129.25       92.07     17.84 o 
 -10   3  15      160.45      179.12     37.08 o 
  -9   3  15      100.43       75.44     18.32 o 
  -8   3  15       81.40       78.34     13.72 o 
  -7   3  15      136.18      140.90     16.09 o 
  -6   3  15     1897.02     2011.31     51.33 o 
  -5   3  15       78.22       83.90     14.46 o 
  -4   3  15      195.28      209.30     27.68 o 
  -3   3  15      100.37      108.79     23.11 o 
  -2   3  15      501.93      468.92     51.81 o 
  -1   3  15      118.03      158.60     39.66 o 
   0   3  15      287.81      292.02     51.15 o 
   1   3  15      254.82      244.58     49.46 o 
   2   3  15     1003.64     1191.56     95.23 o 
   3   3  15       80.40      117.42     47.83 o 
 -18   4  15      114.89      114.97     43.13 o 
 -17   4  15       84.10      115.38     41.60 o 
 -16   4  15      235.78      243.04     38.63 o 
 -15   4  15       25.47       32.46     21.67 o 
 -14   4  15      562.07      656.67     83.32 o 
 -13   4  15      161.00      153.11     20.59 o 
 -12   4  15       36.79       55.31     18.26 o 
 -11   4  15       64.38       49.04     29.90 o 
 -10   4  15       59.13       60.16     23.59 o 
  -9   4  15      327.53      391.70     29.47 o 
  -8   4  15      109.48      122.52     15.46 o 
  -7   4  15      170.43      176.36     20.76 o 
  -6   4  15      638.06      684.94     35.26 o 
 -13   0  -4       19.91       -2.08     22.11 o 
 -15   0  -2      105.76      170.19     30.63 o 
  -5   4  15      612.80      665.64     35.13 o 
  -4   4  15        2.41        7.69     13.51 o 
  -3   4  15      151.80      155.94     25.94 o 
  -2   4  15      226.24      234.56     25.17 o 
  -1   4  15      456.03      513.19     34.88 o 
   0   4  15      143.68      169.84     23.61 o 
   1   4  15      198.63      209.97     39.73 o 
   2   4  15        1.61      -13.00     33.05 o 
 -17   5  15       60.01       20.96     34.10 o 
 -16   5  15       88.35       20.86     24.73 o 
 -15   5  15       75.96       43.48     27.10 o 
 -14   5  15       31.42       14.73     28.96 o 
 -13   5  15       87.63       99.78     37.30 o 
 -12   5  15       12.88       35.33     23.34 o 
 -11   5  15       27.05       26.64     17.22 o 
 -10   5  15       69.89       87.88     24.59 o 
  -9   5  15       20.14       31.11     29.43 o 
  -8   5  15      632.85      701.46     35.75 o 
  -7   5  15      583.67      628.64     34.69 o 
  -6   5  15      109.36      130.86     19.29 o 
  -5   5  15        3.67        3.80     13.84 o 
  -4   5  15      551.63      593.37     43.89 o 
  -3   5  15      165.83      188.31     27.75 o 
  -2   5  15       79.49       93.06     19.67 o 
  -1   5  15       81.98       74.08     20.62 o 
   0   5  15      547.04      540.44     37.09 o 
   1   5  15       42.86       33.16     21.69 o 
 -16   6  15      161.36      236.97     51.18 o 
 -15   6  15       95.51      124.73     30.32 o 
 -14   6  15     1370.41     1406.33    110.21 o 
 -13   6  15      371.21      405.26     47.93 o 
 -12   6  15      462.96      456.13     57.41 o 
 -11   6  15       27.33       76.00     36.82 o 
 -10   6  15      186.44      202.40     48.22 o 
  -9   6  15       88.49       88.26     34.20 o 
  -8   6  15      203.25      185.74     37.90 o 
  -7   6  15       34.50       33.68     39.55 o 
  -6   6  15     2876.14     3168.58     97.94 o 
  -5   6  15       97.56      106.12     25.88 o 
  -4   6  15      123.70       79.16     27.65 o 
  -3   6  15       15.49      -13.04     19.23 o 
  -2   6  15       31.68       28.36     17.07 o 
  -1   6  15      156.09      122.89     27.67 o 
   0   6  15       93.96       93.22     19.93 o 
   1   6  15       92.01       79.03     28.14 o 
 -15   7  15        4.19       -1.84     31.70 o 
 -14   7  15      372.87      397.86     42.92 o 
 -13   7  15      115.75       90.81     28.99 o 
 -12   7  15      125.52      117.48     28.52 o 
 -11   7  15      405.50      426.66     58.01 o 
 -10   7  15      519.43      438.28     57.24 o 
  -9   7  15      235.65      189.56     41.31 o 
  -8   7  15      452.13      483.08     50.51 o 
  -7   7  15      133.02      159.59     40.91 o 
  -6   7  15      716.00      760.22     49.44 o 
  -5   7  15       60.06       57.53     23.29 o 
  -4   7  15       44.13       54.19     26.27 o 
  -3   7  15      214.05      190.02     30.71 o 
  -2   7  15      100.56       87.16     21.80 o 
  -1   7  15       36.12       28.07     18.65 o 
   0   7  15      659.19      673.44     44.34 o 
   1   7  15       63.35       87.71     43.95 o 
 -14   8  15        0.65       -5.98     34.93 o 
 -13   8  15      408.54      378.24     44.40 o 
 -12   8  15       27.94       36.46     35.70 o 
 -11   8  15        5.57        3.74     36.05 o 
 -10   8  15       99.83      134.83     46.35 o 
  -9   8  15      109.52       97.96     38.52 o 
  -8   8  15       62.03       92.27     31.94 o 
  -7   8  15      308.57      312.48     49.45 o 
  -6   8  15       26.43       23.27     19.36 o 
  -5   8  15      123.43      151.96     29.10 o 
  -4   8  15        4.59        7.47     32.33 o 
  -3   8  15       17.06       47.35     53.21 o 
  -2   8  15      273.12      289.64     31.40 o 
  -1   8  15       28.58      -12.55     34.63 o 
   0   8  15       83.85       30.57     33.32 o 
   1   8  15       58.21       48.40     34.77 o 
 -12   9  15       10.26        1.67     36.38 o 
 -11   9  15       38.39       92.24     41.62 o 
 -10   9  15       19.38       21.19     36.68 o 
  -8   9  15        9.86        4.30     27.73 o 
  -7   9  15      336.12      278.17     50.14 o 
  -6   9  15      370.24      282.82     49.91 o 
  -5   9  15       12.25        4.35     29.06 o 
  -4   9  15       10.26      -17.07     31.40 o 
  -3   9  15       59.40       45.18     34.11 o 
  -1   9  15       75.19       49.08     37.86 o 
 -11  10  15       72.35       84.46     43.49 o 
  -7  10  15      123.92       86.42     37.79 o 
  -6  10  15      652.67      590.62     70.09 o 
 -17   0  16       16.16       -3.85     31.82 o 
 -16   0  16      399.99      434.08     48.02 o 
 -15   0  16      319.46      415.08     59.62 o 
 -14   0  16      582.07      603.32     45.96 o 
 -13   0  16       81.46       76.66     23.32 o 
 -12   0  16       72.05       60.28     43.25 o 
 -11   0  16      141.40      131.65     26.41 o 
 -10   0  16     1546.69     1659.62     69.93 o 
  -9   0  16        9.77       -1.78     18.45 o 
  -8   0  16      924.17     1077.86     76.65 o 
  -7   0  16       53.51       34.12     22.42 o 
  -6   0  16     1141.09      839.53     76.91 o 
  -5   0  16       62.60       54.59     26.01 o 
  -4   0  16      208.46      152.69     34.99 o 
  -3   0  16        4.21        2.79     23.35 o 
   2   0  16     1128.09     1307.60     99.06 o 
   3   0  16        1.13       58.42     37.88 o 
 -17   1  16       23.95       80.90     26.55 o 
 -16   1  16      118.98       90.08     43.53 o 
 -15   1  16       59.94       56.60     25.85 o 
 -14   1  16      260.73      319.15     25.21 o 
 -13   1  16      324.53      339.78     26.54 o 
 -12   1  16      367.28      418.43     26.46 o 
 -11   1  16       74.42       72.47     15.58 o 
 -10   1  16      849.46      879.53     40.43 o 
  -9   1  16      295.09      274.79     25.00 o 
  -8   1  16     1394.43     1381.21     51.57 o 
  -7   1  16      272.34      284.29     25.50 o 
  -6   1  16      122.67      123.80     24.17 o 
  -5   1  16      247.99      234.44     28.06 o 
  -4   1  16       31.99       28.51     16.40 o 
  -3   1  16      329.41      423.95     49.41 o 
   1   1  16        3.06       69.15     34.34 o 
   2   1  16       13.50       -5.70     27.53 o 
 -17   2  16        1.98       14.35     26.16 o 
 -16   2  16       41.58       43.86     22.72 o 
 -15   2  16       84.33       61.44     19.85 o 
 -14   2  16      138.63      109.46     18.29 o 
 -13   2  16      571.38      644.44     38.28 o 
 -12   2  16       90.61      124.72     21.29 o 
 -11   2  16      138.75      100.64     16.21 o 
 -10   2  16        9.60        3.89     14.40 o 
  -9   2  16        5.41       30.58     15.79 o 
  -8   2  16        1.55       -0.89     14.34 o 
  -7   2  16      391.62      459.22     30.69 o 
  -6   2  16       37.65       50.29     16.18 o 
  -5   2  16      172.14      177.31     24.02 o 
  -4   2  16        0.48      -12.44     20.02 o 
  -3   2  16      108.94      141.45     33.76 o 
   0   2  16       50.31       89.85     37.67 o 
   1   2  16        7.81      102.82     40.91 o 
   2   2  16      397.94      407.43     64.19 o 
 -17   3  16        0.13        2.27     30.33 o 
 -16   3  16      347.43      273.86     36.62 o 
 -15   3  16      138.31      182.34     31.83 o 
 -14   3  16      490.59      481.84     32.67 o 
 -13   3  16      132.99      179.00     21.02 o 
 -12   3  16       75.41       43.25     15.04 o 
 -11   3  16       27.78        9.01     14.96 o 
 -10   3  16      288.70      295.51     38.75 o 
  -9   3  16        5.13       10.37     15.53 o 
  -8   3  16      665.09      688.80     60.17 o 
  -7   3  16      413.65      455.87     30.74 o 
  -6   3  16      829.87      921.67     42.05 o 
  -5   3  16       65.13       71.22     17.21 o 
  -4   3  16       56.50       28.43     18.42 o 
  -3   3  16        1.60      -20.33     20.33 o 
  -2   3  16      343.41      330.63     35.12 o 
  -1   3  16      233.63      272.62     46.56 o 
   0   3  16      608.83      633.41     56.40 o 
   1   3  16      256.82      221.93     49.25 o 
 -16   4  16       35.84       28.91     34.37 o 
 -15   4  16      124.31       92.66     26.54 o 
 -14   4  16       22.16       -6.98     54.37 o 
 -13   4  16       53.20       39.67     16.06 o 
 -12   4  16      201.56      245.63     27.24 o 
 -11   4  16        9.99        5.70     27.03 o 
 -10   4  16      462.20      543.09     35.84 o 
  -9   4  16       49.31       50.64     23.97 o 
  -8   4  16      890.22      951.63     37.41 o 
  -7   4  16      262.51      298.75     23.49 o 
  -6   4  16     1199.85     1319.44     49.99 o 
  -5   4  16       21.63       51.63     16.46 o 
  -4   4  16     1060.36     1102.00     58.65 o 
  -3   4  16      146.53      203.44     30.18 o 
  -2   4  16      525.19      503.38     63.32 o 
  -1   4  16      198.33      216.53     32.54 o 
   0   4  16      181.78      172.02     45.84 o 
 -16   5  16       57.40       32.92     33.57 o 
 -15   5  16       59.38       56.20     44.20 o 
 -14   5  16      234.10      145.13     42.60 o 
 -13   5  16       22.85      -22.98     24.23 o 
 -12   5  16     1102.76     1098.71     64.58 o 
 -11   5  16        5.49       42.60     19.12 o 
 -10   5  16      103.47      139.77     23.20 o 
  -9   5  16      183.32      186.69     25.03 o 
  -8   5  16      358.65      343.37     32.12 o 
  -7   5  16       27.74       24.14     16.08 o 
  -6   5  16      332.66      357.31     28.69 o 
  -5   5  16      130.81      109.50     23.49 o 
  -4   5  16     1017.61     1010.50     58.58 o 
  -3   5  16       54.72       52.38     23.94 o 
  -2   5  16       48.66       58.59     27.67 o 
  -1   5  16       40.11       33.71     18.41 o 
   0   5  16        4.49       22.09     24.51 o 
 -15   6  16      283.25      277.80     54.55 o 
 -14   6  16       26.58       21.73     42.76 o 
 -13   6  16       26.94       -2.27     24.69 o 
 -12   6  16       92.29       55.22     30.73 o 
 -11   6  16      119.35      135.50     31.79 o 
 -10   6  16       25.41       58.57     24.23 o 
  -9   6  16       17.65       10.72     36.84 o 
  -8   6  16       99.68       66.15     22.31 o 
  -7   6  16      146.65      168.71     33.89 o 
  -6   6  16       91.63      157.80     28.74 o 
  -5   6  16       58.81       16.42     31.75 o 
  -4   6  16       29.41       23.53     26.84 o 
  -3   6  16      254.72      244.25     34.71 o 
  -2   6  16        1.57        0.03     31.13 o 
  -1   6  16       81.85       97.00     21.82 o 
 -14   7  16      236.43      259.07     38.88 o 
 -13   7  16      268.49      284.29     45.88 o 
 -12   7  16      555.58      543.75     47.52 o 
 -11   7  16       36.57       48.78     25.48 o 
 -10   7  16      100.46      107.35     39.79 o 
  -9   7  16      174.73      185.48     49.18 o 
  -8   7  16       12.52       46.32     23.43 o 
  -7   7  16       68.06       99.44     27.00 o 
  -6   7  16       88.44       75.02     23.05 o 
  -5   7  16      209.27      189.45     29.91 o 
  -4   7  16       11.40       -7.52     21.86 o 
  -3   7  16        5.17        2.46     28.37 o 
  -2   7  16      161.84      140.37     30.58 o 
  -1   7  16       60.19       38.70     31.88 o 
 -13   8  16      185.60      172.97     46.39 o 
 -12   8  16      962.74      974.06     87.86 o 
 -11   8  16       87.02       25.17     36.75 o 
 -10   8  16       68.78       79.96     40.16 o 
  -7   8  16       96.09       56.34     30.32 o 
  -6   8  16       23.19       57.34     25.39 o 
  -5   8  16       82.72      106.98     27.03 o 
  -4   8  16      839.52      858.07     56.91 o 
  -3   8  16       45.26       73.43     39.93 o 
  -1   8  16       53.10      -32.56     38.25 o 
 -12   9  16      158.64      117.78     46.79 o 
 -11   9  16      144.26      124.57     45.79 o 
  -7   9  16       23.53       21.33     26.11 o 
  -6   9  16      292.88      299.75     52.10 o 
  -7   0 -12        0.55       13.60     29.68 o 
  -5   0 -12       82.61       32.72     23.99 o 
  -9   0 -10       20.54      -11.10     21.31 o 
  -7   0 -10       26.01       75.89     31.25 o 
 -11   0  -8       13.94       25.45     20.82 o 
  -9   0  -8       46.92       75.49     79.61 o 
 -13   0  -6        1.57       28.12     36.50 o 
 -11   0  -6       90.27       72.25     21.60 o 
 -16   1  17      136.51      168.81     26.85 o 
 -15   1  17       43.04       27.04     15.57 o 
 -14   1  17      477.25      482.86     30.71 o 
 -13   1  17      340.66      345.61     38.87 o 
 -12   1  17      461.21      489.95     30.07 o 
 -11   1  17      370.33      380.44     27.39 o 
 -10   1  17       22.15       28.79     14.10 o 
  -9   1  17        5.08       -6.64     15.45 o 
  -8   1  17      357.09      393.79     30.41 o 
  -7   1  17       11.35        8.10     15.77 o 
  -6   1  17      919.39      998.93     53.51 o 
  -5   1  17      478.85      483.33     38.01 o 
  -4   1  17       10.43       14.81     23.93 o 
 -16   2  17      552.99      564.13     50.45 o 
 -15   2  17       30.54       30.74     17.31 o 
 -14   2  17      742.41      795.45     38.50 o 
 -13   2  17       33.81       40.27     16.31 o 
 -12   2  17      573.09      643.69     33.05 o 
 -11   2  17       48.00       39.42     18.52 o 
 -10   2  17       70.10       97.95     21.91 o 
  -9   2  17       45.66       39.29     16.52 o 
  -8   2  17     1076.97     1190.69     49.87 o 
  -7   2  17       35.33       52.53     17.10 o 
  -6   2  17      537.47      524.66     34.00 o 
  -5   2  17      105.18      131.23     21.49 o 
  -4   2  17      508.26      466.51     39.28 o 
 -15   3  17       47.39       70.49     21.39 o 
 -14   3  17      191.28      206.54     23.43 o 
 -13   3  17       75.71       82.36     18.25 o 
 -12   3  17       76.99       71.25     18.07 o 
 -11   3  17       31.18       20.94     18.22 o 
 -10   3  17      511.97      536.21     42.01 o 
  -9   3  17      122.56      165.45     23.30 o 
  -8   3  17      225.88      248.72     26.06 o 
  -7   3  17       20.20      -16.27     16.27 o 
  -6   3  17      717.60      733.34     39.36 o 
  -5   3  17       14.64        0.44     21.70 o 
  -4   3  17      289.31      291.09     33.64 o 
  -3   3  17       58.16       59.35     22.40 o 
  -2   3  17     1031.81     1219.84     90.69 o 
  -1   3  17      244.31      301.75     51.81 o 
   0   3  17      194.39      259.38     49.91 o 
 -15   4  17       67.60       22.08     32.63 o 
 -14   4  17       29.68       38.66     21.56 o 
 -13   4  17      311.62      339.87     28.14 o 
 -12   4  17       65.52       97.05     21.82 o 
 -11   4  17       99.70       61.72     20.04 o 
 -10   4  17      124.24      143.62     24.98 o 
  -9   4  17      159.89      173.11     23.82 o 
  -8   4  17        2.35        5.54     15.80 o 
  -7   4  17      146.35      148.58     18.51 o 
  -6   4  17       67.76       75.17     15.82 o 
  -5   4  17      450.17      419.88     40.91 o 
  -4   4  17      126.45      134.09     44.94 o 
  -3   4  17      140.14      112.67     33.01 o 
  -2   4  17        1.78      -22.68     30.05 o 
  -1   4  17       87.60       86.16     37.53 o 
 -14   5  17       70.76      104.36     41.57 o 
 -13   5  17       10.40       25.96     20.48 o 
 -12   5  17      302.82      271.31     29.56 o 
 -11   5  17      104.43       91.81     25.79 o 
 -10   5  17       57.31       65.50     19.06 o 
  -9   5  17       19.44       14.11     17.11 o 
  -8   5  17      439.13      449.80     45.29 o 
  -7   5  17      186.99      186.36     20.24 o 
  -6   5  17      184.67      185.63     29.71 o 
  -5   5  17        0.67      -21.65     21.65 o 
  -4   5  17      385.60      342.72     43.98 o 
  -3   5  17       55.60       36.84     36.05 o 
  -2   5  17        1.57       18.05     22.01 o 
  -1   5  17      115.77       64.00     34.76 o 
 -13   6  17       34.58      162.31     47.37 o 
 -12   6  17      128.12      242.00     49.28 o 
 -11   6  17       19.77       40.55     30.27 o 
 -10   6  17     1260.51     1524.99     76.14 o 
  -9   6  17       66.36       27.69     24.49 o 
  -8   6  17      318.92      358.71     57.55 o 
  -7   6  17        4.04        2.05     23.81 o 
  -6   6  17       86.76       46.34     23.62 o 
  -5   6  17      121.85      132.05     29.58 o 
  -4   6  17        3.64      -24.86     24.86 o 
  -3   6  17       73.35       27.06     44.72 o 
  -2   6  17      735.74      696.67     78.42 o 
 -13   7  17       94.09       79.17     40.06 o 
 -12   7  17      225.75      201.44     49.55 o 
 -11   7  17       22.95       45.19     26.62 o 
 -10   7  17      583.78      590.28     51.00 o 
  -9   7  17      204.35      233.75     55.49 o 
  -8   7  17      233.11      217.66     54.19 o 
  -7   7  17      179.76      192.07     31.63 o 
  -6   7  17       60.11       45.66     24.88 o 
  -5   7  17        3.20      -18.38     22.15 o 
  -4   7  17      181.79      165.35     47.29 o 
  -3   7  17       97.04       81.88     40.74 o 
 -12   8  17       25.37      -39.28     39.28 o 
 -11   8  17      233.47      232.42     55.71 o 
  -7   8  17      108.26      104.84     69.78 o 
  -6   8  17      216.68      234.58     36.34 o 
  -5   8  17       42.81       61.59     42.65 o 
  -4   8  17        5.04       -4.67     36.13 o 
 -16   0  18       49.61       42.23     34.42 o 
 -15   0  18       12.04      -18.00     35.33 o 
 -14   0  18      758.08      965.92     62.67 o 
 -13   0  18       24.43       -9.76     22.85 o 
 -12   0  18      446.26      470.67     43.10 o 
 -11   0  18        7.27       14.60     29.28 o 
 -10   0  18      686.35      668.02     48.79 o 
  -9   0  18       79.15       49.27     22.05 o 
  -8   0  18       51.49       46.02     30.72 o 
  -7   0  18        0.26      -15.98     29.82 o 
  -6   0  18      410.10      413.56     53.54 o 
  -5   0  18        3.30       25.73     28.49 o 
 -16   1  18      115.51      183.35     47.57 o 
 -15   1  18       55.44       48.92     25.10 o 
 -14   1  18      355.02      333.86     26.83 o 
 -13   1  18       25.04       29.84     17.51 o 
 -12   1  18      620.61      603.06     34.19 o 
 -11   1  18      100.37       76.44     17.39 o 
 -10   1  18      151.82      153.43     19.90 o 
  -9   1  18      262.91      251.86     27.88 o 
  -8   1  18      118.16      101.81     20.16 o 
  -7   1  18      263.71      255.20     26.70 o 
  -6   1  18        1.43       18.90     17.98 o 
  -5   1  18       60.34      109.90     36.20 o 
 -15   2  18       57.61       48.37     24.27 o 
 -14   2  18        3.79       -9.07     16.66 o 
 -13   2  18       44.95       38.28     16.85 o 
 -12   2  18        2.24       17.78     15.54 o 
 -11   2  18      220.38      208.98     31.29 o 
 -10   2  18       41.40       22.73     17.21 o 
  -9   2  18       80.19       64.23     18.09 o 
  -8   2  18        2.09      -16.82     16.82 o 
  -7   2  18      131.19      154.45     22.51 o 
  -6   2  18       11.77       -8.06     15.90 o 
  -5   2  18       53.68       42.02     20.79 o 
  -4   2  18       18.56       21.52     21.40 o 
  -3   2  18       39.75      -28.01     35.89 o 
 -14   3  18      205.88      203.39     26.12 o 
 -13   3  18        1.83        7.09     16.58 o 
 -12   3  18      361.29      341.06     28.64 o 
 -11   3  18      209.66      234.29     27.53 o 
 -10   3  18      300.72      338.82     31.09 o 
  -9   3  18        5.41       11.25     20.09 o 
  -8   3  18       67.75       37.62     18.18 o 
  -7   3  18       19.71       32.98     17.16 o 
  -6   3  18      351.42      377.26     39.67 o 
  -5   3  18       70.78       71.39     31.15 o 
  -4   3  18      571.16      604.69     85.74 o 
  -3   3  18       79.72       96.95     36.95 o 
  -2   3  18      101.91       93.05     40.46 o 
  -1   3  18       60.27       56.39     36.02 o 
 -13   4  18        8.26       12.50     16.77 o 
 -12   4  18      559.21      556.13     40.19 o 
 -11   4  18       50.72       44.87     20.15 o 
 -10   4  18      256.71      316.02     32.06 o 
  -9   4  18      129.86      157.94     25.03 o 
  -8   4  18      640.12      696.29     41.29 o 
  -7   4  18      369.98      358.58     31.31 o 
  -6   4  18      650.61      634.43    101.21 o 
  -5   4  18       48.48       75.85     24.93 o 
  -4   4  18      302.15      229.28     34.38 o 
  -3   4  18      105.48      156.09     47.96 o 
  -2   4  18      339.76      365.05     59.62 o 
  -1   4  18       49.42      -17.59     34.30 o 
 -12   5  18      204.21      209.72     28.51 o 
 -11   5  18      182.62      200.56     28.12 o 
 -10   5  18      108.05      124.12     24.43 o 
  -9   5  18       95.64      112.84     24.02 o 
  -8   5  18      680.12      628.63     60.89 o 
  -7   5  18       31.20       19.16     15.53 o 
  -6   5  18       83.51       72.70     20.88 o 
  -5   5  18       73.76       48.46     26.17 o 
  -4   5  18       14.67      -21.18     24.56 o 
  -3   5  18      125.63      101.76     27.92 o 
  -2   5  18      287.92      286.04     53.51 o 
  -9   6  18       19.01       16.16     63.48 o 
  -8   6  18       28.81       59.15     26.79 o 
  -7   6  18      117.64      160.79     36.29 o 
  -6   6  18        8.75      -12.24     22.12 o 
  -5   6  18      128.56       83.66     42.97 o 
  -4   6  18      102.49       88.30     41.01 o 
  -3   6  18      120.56       79.50     42.67 o 
 -11   7  18      121.85       74.90     37.83 o 
  -7   7  18       65.00       42.78     30.45 o 
 -14   1  19        4.57      -36.18     36.18 o 
 -13   1  19       10.56        7.63     23.39 o 
 -12   1  19      182.31      193.73     22.94 o 
 -11   1  19       32.56       33.47     17.28 o 
 -10   1  19      487.96      557.13     33.74 o 
  -9   1  19      329.32      355.25     32.50 o 
  -8   1  19       67.10       25.42     21.91 o 
  -7   1  19       60.91       33.38     17.62 o 
  -6   1  19       56.23       71.67     25.43 o 
 -14   2  19      214.03      151.95     45.75 o 
 -13   2  19        7.98       31.81     37.21 o 
 -12   2  19      544.27      609.63     35.25 o 
 -11   2  19        3.01       -9.24     16.69 o 
 -10   2  19      206.66      214.49     29.13 o 
  -9   2  19       41.24       79.99     21.74 o 
  -8   2  19      384.50      341.84     32.42 o 
  -7   2  19        6.84        4.43     16.82 o 
  -6   2  19      128.28       83.01     26.79 o 
  -5   2  19        5.35       -0.68     24.93 o 
  -4   2  19      198.56      177.46     46.01 o 
 -14   3  19      490.23      429.65     64.68 o 
 -13   3  19       25.94       20.75     32.00 o 
 -12   3  19      224.56      204.85     34.60 o 
 -11   3  19       12.43        3.27     19.09 o 
 -10   3  19      150.92      177.48     26.98 o 
  -9   3  19       72.10       51.20     19.12 o 
  -8   3  19      179.64      190.30     25.62 o 
  -7   3  19      114.63       93.32     20.76 o 
  -6   3  19     1219.07     1262.82    150.67 o 
  -5   3  19       92.60      110.77     28.87 o 
  -4   3  19      168.01      120.47     43.19 o 
 -13   4  19      157.18      136.24     48.02 o 
 -11   4  19      173.50      210.12     47.65 o 
 -10   4  19      104.41       50.73     33.24 o 
  -9   4  19      171.07      153.96     24.55 o 
  -8   4  19       57.17       69.03     22.29 o 
  -7   4  19      101.54       84.37     27.67 o 
  -6   4  19        7.74       -4.40     38.90 o 
  -5   4  19      133.35      104.13     39.73 o 
 -10   5  19       93.96       63.21     32.67 o 
  -9   5  19       28.62       26.02     32.41 o 
  -8   5  19      304.71      330.72     53.53 o 
  -9   0  20        0.31       36.24     35.17 o 
  -8   0  20      522.74      537.55     65.34 o 
  -7   0  20      175.14      152.73     40.87 o 
 -10   1  20        8.53       14.08     31.43 o 
  -9   1  20      123.20      105.22     28.18 o 
  -8   1  20      371.38      330.82     40.67 o 
  -7   1  20       16.47       25.22     31.15 o 
  -9   2  20       17.58       49.82     33.63 o 
  -8   2  20        6.67      -24.02     31.98 o 
  -7   2  20       52.59       75.89     35.42 o 
  -9   3  20      124.80       19.34     31.17 o 
                                                 
